# Supplementary material for: Enhancing protein production and growth in chinese hamster ovary cells through miR-107 overexpression
Source: AMB Express. 2024 Feb 1;14:16. doi: 10.1186/s13568-024-01670-y (PMC10834913; doi:10.1186/s13568-024-01670-y)
Supplement: Supplementary file 1 — Additional file 1. Sheet 1: miR-107’s target genes predicted by 4 databases (miRWalk, miRanda, RNA22 and Targetscan). Sheet 2: miR-107’s target genes identified by MiRTarBase. Sheet 3: miR-107’s target genes identified through a literature review. [file 13568_2024_1670_MOESM1_ESM.xlsx]

## Sheet: predicted by 4 DB
miRNA	MIMATid	Gene	EntrezID	RefseqID	miRWalk	miRanda	RNA22	Targetscan	SUM
hsa-miR-107	MIMAT0000104	FOXO3	2309	NM_001455	1	1	1	1	4
hsa-miR-107	MIMAT0000104	AXIN2	8313	XM_005257717	1	1	1	1	4
hsa-miR-107	MIMAT0000104	LATS1	9113	NM_004690	1	1	1	1	4
hsa-miR-107	MIMAT0000104	BTRC	8945	NM_033637	1	1	1	1	4
hsa-miR-107	MIMAT0000104	LATS2	26524	XM_005266342	1	1	1	1	4
hsa-miR-107	MIMAT0000104	NF1	4763	NM_001042492	1	1	1	1	4
hsa-miR-107	MIMAT0000104	NF2	4771	NM_181832	1	1	1	1	4
hsa-miR-107	MIMAT0000104	TGFBR2	7048	NM_001024847	1	1	1	1	4
hsa-miR-107	MIMAT0000104	TLR4	7099	NM_003266	1	1	1	1	4
hsa-miR-107	MIMAT0000104	FAT4	79633	XM_005263210	1	1	1	1	4
hsa-miR-107	MIMAT0000104	PAPPA2	60676	XM_005245422	1	1	1	1	4
hsa-miR-107	MIMAT0000104	ABL2	27	NM_007314	1	1	1	1	4
hsa-miR-107	MIMAT0000104	ACACB	32	XM_005253876	1	1	1	1	4
hsa-miR-107	MIMAT0000104	ASIC1	41	NM_020039	1	1	1	1	4
hsa-miR-107	MIMAT0000104	ACOX1	51	NM_001185039	1	1	1	1	4
hsa-miR-107	MIMAT0000104	ADCYAP1	116	XM_005258081	1	1	1	1	4
hsa-miR-107	MIMAT0000104	ADPRH	141	XM_005247126	1	1	1	1	4
hsa-miR-107	MIMAT0000104	AIM1	202	XM_005266839	1	1	1	1	4
hsa-miR-107	MIMAT0000104	ALAD	210	XM_005251799	1	1	1	1	4
hsa-miR-107	MIMAT0000104	ARHGAP5	394	XM_005267636	1	1	1	1	4
hsa-miR-107	MIMAT0000104	ARNT	405	NM_001668	1	1	1	1	4
hsa-miR-107	MIMAT0000104	ATP1B2	482	NM_001678	1	1	1	1	4
hsa-miR-107	MIMAT0000104	ATP2A2	488	NM_170665	1	1	1	1	4
hsa-miR-107	MIMAT0000104	ATP6V1C1	528	NM_001695	1	1	1	1	4
hsa-miR-107	MIMAT0000104	BDNF	627	NM_170735	1	1	1	1	4
hsa-miR-107	MIMAT0000104	BMX	660	XM_005274580	1	1	1	1	4
hsa-miR-107	MIMAT0000104	BRAF	673	XM_005250045	1	1	1	1	4
hsa-miR-107	MIMAT0000104	BTN1A1	696	XM_005249341	1	1	1	1	4
hsa-miR-107	MIMAT0000104	DAGLA	747	NM_006133	1	1	1	1	4
hsa-miR-107	MIMAT0000104	CACNA1E	777	XM_005245477	1	1	1	1	4
hsa-miR-107	MIMAT0000104	CACNA2D1	781	XM_005250569	1	1	1	1	4
hsa-miR-107	MIMAT0000104	CAPZA2	830	NM_006136	1	1	1	1	4
hsa-miR-107	MIMAT0000104	RUNX1T1	862	NM_001198625	1	1	1	1	4
hsa-miR-107	MIMAT0000104	CCNE1	898	NM_001238	1	1	1	1	4
hsa-miR-107	MIMAT0000104	CCNG2	901	NM_004354	1	1	1	1	4
hsa-miR-107	MIMAT0000104	CCNT1	904	NM_001240	1	1	1	1	4
hsa-miR-107	MIMAT0000104	CD40	958	NM_001250	1	1	1	1	4
hsa-miR-107	MIMAT0000104	CDC25A	993	XM_005265629	1	1	1	1	4
hsa-miR-107	MIMAT0000104	CDC27	996	NM_001114091	1	1	1	1	4
hsa-miR-107	MIMAT0000104	CDK6	1021	NM_001145306	1	1	1	1	4
hsa-miR-107	MIMAT0000104	CHD2	1106	XM_005254836	1	1	1	1	4
hsa-miR-107	MIMAT0000104	CLCN3	1182	NM_173872	1	1	1	1	4
hsa-miR-107	MIMAT0000104	CLCN5	1184	NM_001127899	1	1	1	1	4
hsa-miR-107	MIMAT0000104	CMKLR1	1240	NM_001142343	1	1	1	1	4
hsa-miR-107	MIMAT0000104	COL1A1	1277	NM_000088	1	1	1	1	4
hsa-miR-107	MIMAT0000104	COL4A4	1286	NM_000092	1	1	1	1	4
hsa-miR-107	MIMAT0000104	CPT1B	1375	NM_152245	1	1	1	1	4
hsa-miR-107	MIMAT0000104	CSF1	1435	NM_000757	1	1	1	1	4
hsa-miR-107	MIMAT0000104	CYP27B1	1594	NM_000785	1	1	1	1	4
hsa-miR-107	MIMAT0000104	DCX	1641	NM_000555	1	1	1	1	4
hsa-miR-107	MIMAT0000104	DMPK	1760	NM_001081563	1	1	1	1	4
hsa-miR-107	MIMAT0000104	DRD1	1812	NM_000794	1	1	1	1	4
hsa-miR-107	MIMAT0000104	DRP2	1821	NM_001939	1	1	1	1	4
hsa-miR-107	MIMAT0000104	DTNA	1837	NM_032975	1	1	1	1	4
hsa-miR-107	MIMAT0000104	EBF1	1879	NM_024007	1	1	1	1	4
hsa-miR-107	MIMAT0000104	EDA	1896	NM_001399	1	1	1	1	4
hsa-miR-107	MIMAT0000104	EGFR	1956	XM_005271746	1	1	1	1	4
hsa-miR-107	MIMAT0000104	EIF1AX	1964	NM_001412	1	1	1	1	4
hsa-miR-107	MIMAT0000104	EIF4B	1975	XM_005268709	1	1	1	1	4
hsa-miR-107	MIMAT0000104	EIF4EBP2	1979	NM_004096	1	1	1	1	4
hsa-miR-107	MIMAT0000104	ELK4	2005	NM_001973	1	1	1	1	4
hsa-miR-107	MIMAT0000104	EPHA7	2045	NM_004440	1	1	1	1	4
hsa-miR-107	MIMAT0000104	EYA4	2070	XM_005266854	1	1	1	1	4
hsa-miR-107	MIMAT0000104	ERG	2078	NM_001243428	1	1	1	1	4
hsa-miR-107	MIMAT0000104	ESR1	2099	NM_001122742	1	1	1	1	4
hsa-miR-107	MIMAT0000104	ETS2	2114	NM_001256295	1	1	1	1	4
hsa-miR-107	MIMAT0000104	EYA3	2140	NM_001990	1	1	1	1	4
hsa-miR-107	MIMAT0000104	EZH1	2145	NM_001991	1	1	1	1	4
hsa-miR-107	MIMAT0000104	FASN	2194	NM_004104	1	1	1	1	4
hsa-miR-107	MIMAT0000104	FGF2	2247	XM_005262836	1	1	1	1	4
hsa-miR-107	MIMAT0000104	FIGF	2277	NM_004469	1	1	1	1	4
hsa-miR-107	MIMAT0000104	FLOT2	2319	NM_004475	1	1	1	1	4
hsa-miR-107	MIMAT0000104	GAD1	2571	NM_000817	1	1	1	1	4
hsa-miR-107	MIMAT0000104	GALC	2581	NM_000153	1	1	1	1	4
hsa-miR-107	MIMAT0000104	GLS	2744	NM_014905	1	1	1	1	4
hsa-miR-107	MIMAT0000104	GLUD1	2746	NM_005271	1	1	1	1	4
hsa-miR-107	MIMAT0000104	GNA12	2768	NM_007353	1	1	1	1	4
hsa-miR-107	MIMAT0000104	GNAL	2774	NM_182978	1	1	1	1	4
hsa-miR-107	MIMAT0000104	GOLGA3	2802	NM_005895	1	1	1	1	4
hsa-miR-107	MIMAT0000104	GRB10	2887	XM_005271760	1	1	1	1	4
hsa-miR-107	MIMAT0000104	RAPGEF1	2889	XM_005272185	1	1	1	1	4
hsa-miR-107	MIMAT0000104	GUCY1A3	2982	NM_000856	1	1	1	1	4
hsa-miR-107	MIMAT0000104	HADH	3033	NM_001184705	1	1	1	1	4
hsa-miR-107	MIMAT0000104	HTT	3064	NM_002111	1	1	1	1	4
hsa-miR-107	MIMAT0000104	HIP1	3092	XM_005250304	1	1	1	1	4
hsa-miR-107	MIMAT0000104	HIP1	3092	XM_005277569	1	1	1	1	4
hsa-miR-107	MIMAT0000104	UBE2K	3093	NM_005339	1	1	1	1	4
hsa-miR-107	MIMAT0000104	HLF	3131	NM_002126	1	1	1	1	4
hsa-miR-107	MIMAT0000104	HNRNPA2B1	3181	NM_031243	1	1	1	1	4
hsa-miR-107	MIMAT0000104	AGFG2	3268	NM_006076	1	1	1	1	4
hsa-miR-107	MIMAT0000104	IGSF3	3321	XM_005270793	1	1	1	1	4
hsa-miR-107	MIMAT0000104	IARS	3376	NM_013417	1	1	1	1	4
hsa-miR-107	MIMAT0000104	IFNAR1	3454	NM_000629	1	1	1	1	4
hsa-miR-107	MIMAT0000104	IHH	3549	NM_002181	1	1	1	1	4
hsa-miR-107	MIMAT0000104	IL2RB	3560	NM_000878	1	1	1	1	4
hsa-miR-107	MIMAT0000104	IL6ST	3572	NM_002184	1	1	1	1	4
hsa-miR-107	MIMAT0000104	IL7R	3575	NM_002185	1	1	1	1	4
hsa-miR-107	MIMAT0000104	IRF4	3662	NM_002460	1	1	1	1	4
hsa-miR-107	MIMAT0000104	IRF5	3663	XM_005250317	1	1	1	1	4
hsa-miR-107	MIMAT0000104	ITGA2	3673	NM_002203	1	1	1	1	4
hsa-miR-107	MIMAT0000104	ITPR1	3708	NM_001168272	1	1	1	1	4
hsa-miR-107	MIMAT0000104	KCNC4	3749	NM_004978	1	1	1	1	4
hsa-miR-107	MIMAT0000104	KCNN4	3783	XM_005258883	1	1	1	1	4
hsa-miR-107	MIMAT0000104	KIF5A	3798	XM_005268858	1	1	1	1	4
hsa-miR-107	MIMAT0000104	KIF5C	3800	NM_004522	1	1	1	1	4
hsa-miR-107	MIMAT0000104	KPNA1	3836	XM_005247439	1	1	1	1	4
hsa-miR-107	MIMAT0000104	CAPRIN1	4076	NM_005898	1	1	1	1	4
hsa-miR-107	MIMAT0000104	MAFG	4097	NM_032711	1	1	1	1	4
hsa-miR-107	MIMAT0000104	MAN2A2	4122	NM_006122	1	1	1	1	4
hsa-miR-107	MIMAT0000104	MC2R	4158	NM_000529	1	1	1	1	4
hsa-miR-107	MIMAT0000104	MDM4	4194	NM_002393	1	1	1	1	4
hsa-miR-107	MIMAT0000104	MEF2D	4209	NM_005920	1	1	1	1	4
hsa-miR-107	MIMAT0000104	MAP3K3	4215	XM_005257376	1	1	1	1	4
hsa-miR-107	MIMAT0000104	MFAP3	4238	NM_001242336	1	1	1	1	4
hsa-miR-107	MIMAT0000104	MITF	4286	NM_198159	1	1	1	1	4
hsa-miR-107	MIMAT0000104	MME	4311	NM_007289	1	1	1	1	4
hsa-miR-107	MIMAT0000104	MN1	4330	NM_002430	1	1	1	1	4
hsa-miR-107	MIMAT0000104	MOCS1	4337	NM_005943	1	1	1	1	4
hsa-miR-107	MIMAT0000104	MTHFR	4524	XM_005263459	1	1	1	1	4
hsa-miR-107	MIMAT0000104	MTR	4548	NM_000254	1	1	1	1	4
hsa-miR-107	MIMAT0000104	MYB	4602	NM_001130173	1	1	1	1	4
hsa-miR-107	MIMAT0000104	MYBL1	4603	NM_001080416	1	1	1	1	4
hsa-miR-107	MIMAT0000104	MYCL	4610	NM_001033081	1	1	1	1	4
hsa-miR-107	MIMAT0000104	MYH9	4627	XM_005261614	1	1	1	1	4
hsa-miR-107	MIMAT0000104	NBL1	4681	NM_005380	1	1	1	1	4
hsa-miR-107	MIMAT0000104	NEDD9	4739	NM_001142393	1	1	1	1	4
hsa-miR-107	MIMAT0000104	NFATC2	4773	NM_012340	1	1	1	1	4
hsa-miR-107	MIMAT0000104	NFIA	4774	NM_001134673	1	1	1	1	4
hsa-miR-107	MIMAT0000104	NHLH1	4807	NM_005598	1	1	1	1	4
hsa-miR-107	MIMAT0000104	NMT1	4836	XM_005257422	1	1	1	1	4
hsa-miR-107	MIMAT0000104	NOS1	4842	NM_001204218	1	1	1	1	4
hsa-miR-107	MIMAT0000104	NOTCH2	4853	NM_024408	1	1	1	1	4
hsa-miR-107	MIMAT0000104	NOVA1	4857	XM_005267707	1	1	1	1	4
hsa-miR-107	MIMAT0000104	NPAS2	4862	XM_005263955	1	1	1	1	4
hsa-miR-107	MIMAT0000104	NPY2R	4887	NM_000910	1	1	1	1	4
hsa-miR-107	MIMAT0000104	ROR1	4919	NM_005012	1	1	1	1	4
hsa-miR-107	MIMAT0000104	TBC1D25	4943	NM_002536	1	1	1	1	4
hsa-miR-107	MIMAT0000104	PAFAH1B2	5049	NM_002572	1	1	1	1	4
hsa-miR-107	MIMAT0000104	PDE3A	5139	XM_005253389	1	1	1	1	4
hsa-miR-107	MIMAT0000104	PDE4B	5142	NM_001037341	1	1	1	1	4
hsa-miR-107	MIMAT0000104	PDK4	5166	NM_002612	1	1	1	1	4
hsa-miR-107	MIMAT0000104	PDPK1	5170	XM_005255356	1	1	1	1	4
hsa-miR-107	MIMAT0000104	SLC26A4	5172	NM_000441	1	1	1	1	4
hsa-miR-107	MIMAT0000104	CDK14	5218	XM_005250439	1	1	1	1	4
hsa-miR-107	MIMAT0000104	PIK3R1	5295	NM_181523	1	1	1	1	4
hsa-miR-107	MIMAT0000104	PI4KB	5298	NM_001198773	1	1	1	1	4
hsa-miR-107	MIMAT0000104	PITPNA	5306	NM_006224	1	1	1	1	4
hsa-miR-107	MIMAT0000104	PLAG1	5324	NM_002655	1	1	1	1	4
hsa-miR-107	MIMAT0000104	PLD1	5337	NM_002662	1	1	1	1	4
hsa-miR-107	MIMAT0000104	PLD2	5338	NM_002663	1	1	1	1	4
hsa-miR-107	MIMAT0000104	PLIN1	5346	NM_002666	1	1	1	1	4
hsa-miR-107	MIMAT0000104	PLP1	5354	NM_001128834	1	1	1	1	4
hsa-miR-107	MIMAT0000104	PLS3	5358	NM_005032	1	1	1	1	4
hsa-miR-107	MIMAT0000104	UBL3	5412	NM_007106	1	1	1	1	4
hsa-miR-107	MIMAT0000104	2020-09-05	5413	NM_001009939	1	1	1	1	4
hsa-miR-107	MIMAT0000104	POLR2F	5435	NM_021974	1	1	1	1	4
hsa-miR-107	MIMAT0000104	POU3F2	5454	NM_005604	1	1	1	1	4
hsa-miR-107	MIMAT0000104	POU4F2	5458	NM_004575	1	1	1	1	4
hsa-miR-107	MIMAT0000104	PPP2R5C	5527	XM_005267825	1	1	1	1	4
hsa-miR-107	MIMAT0000104	PPP6C	5537	NM_001123355	1	1	1	1	4
hsa-miR-107	MIMAT0000104	PRELP	5549	NM_002725	1	1	1	1	4
hsa-miR-107	MIMAT0000104	PRKAB2	5565	NM_005399	1	1	1	1	4
hsa-miR-107	MIMAT0000104	PRKAR1A	5573	NM_212471	1	1	1	1	4
hsa-miR-107	MIMAT0000104	PRKCE	5581	XM_005264429	1	1	1	1	4
hsa-miR-107	MIMAT0000104	PRKCI	5584	NM_002740	1	1	1	1	4
hsa-miR-107	MIMAT0000104	MAPK8	5599	XM_005269974	1	1	1	1	4
hsa-miR-107	MIMAT0000104	MAPK10	5602	XM_005263133	1	1	1	1	4
hsa-miR-107	MIMAT0000104	MAPK10	5602	XM_005263134	1	1	1	1	4
hsa-miR-107	MIMAT0000104	MAP2K3	5606	XM_005256722	1	1	1	1	4
hsa-miR-107	MIMAT0000104	PRPS2	5634	NM_001039091	1	1	1	1	4
hsa-miR-107	MIMAT0000104	MASP1	5648	NM_001879	1	1	1	1	4
hsa-miR-107	MIMAT0000104	PTGFRN	5738	NM_020440	1	1	1	1	4
hsa-miR-107	MIMAT0000104	PTH	5741	NM_000315	1	1	1	1	4
hsa-miR-107	MIMAT0000104	PTPN4	5775	NM_002830	1	1	1	1	4
hsa-miR-107	MIMAT0000104	PTPRD	5789	XM_005251529	1	1	1	1	4
hsa-miR-107	MIMAT0000104	PURB	5814	NM_033224	1	1	1	1	4
hsa-miR-107	MIMAT0000104	PVRL1	5818	NM_002855	1	1	1	1	4
hsa-miR-107	MIMAT0000104	RAP2B	5912	NM_002886	1	1	1	1	4
hsa-miR-107	MIMAT0000104	RET	5979	NM_020975	1	1	1	1	4
hsa-miR-107	MIMAT0000104	RFX3	5991	NM_134428	1	1	1	1	4
hsa-miR-107	MIMAT0000104	ROBO2	6092	NM_002942	1	1	1	1	4
hsa-miR-107	MIMAT0000104	RORA	6095	NM_134260	1	1	1	1	4
hsa-miR-107	MIMAT0000104	RPS6KA3	6197	XM_005274574	1	1	1	1	4
hsa-miR-107	MIMAT0000104	RPS6KB1	6198	NM_001272044	1	1	1	1	4
hsa-miR-107	MIMAT0000104	CLIP1	6249	XM_005253593	1	1	1	1	4
hsa-miR-107	MIMAT0000104	CLIP1	6249	XM_005253594	1	1	1	1	4
hsa-miR-107	MIMAT0000104	SALL1	6299	NM_001127892	1	1	1	1	4
hsa-miR-107	MIMAT0000104	ATXN1	6310	NM_000332	1	1	1	1	4
hsa-miR-107	MIMAT0000104	SCN1A	6323	NM_001202435	1	1	1	1	4
hsa-miR-107	MIMAT0000104	SCN2A	6326	NM_021007	1	1	1	1	4
hsa-miR-107	MIMAT0000104	SCN3A	6328	NM_006922	1	1	1	1	4
hsa-miR-107	MIMAT0000104	CX3CL1	6376	NM_002996	1	1	1	1	4
hsa-miR-107	MIMAT0000104	SEC14L1	6397	NM_001204410	1	1	1	1	4
hsa-miR-107	MIMAT0000104	SFRP1	6422	NM_003012	1	1	1	1	4
hsa-miR-107	MIMAT0000104	SGCD	6444	NM_000337	1	1	1	1	4
hsa-miR-107	MIMAT0000104	ITSN1	6453	NM_003024	1	1	1	1	4
hsa-miR-107	MIMAT0000104	SH3GL2	6456	NM_003026	1	1	1	1	4
hsa-miR-107	MIMAT0000104	ST3GAL2	6483	NM_006927	1	1	1	1	4
hsa-miR-107	MIMAT0000104	SIM1	6492	XM_005267100	1	1	1	1	4
hsa-miR-107	MIMAT0000104	SLAMF1	6504	NM_003037	1	1	1	1	4
hsa-miR-107	MIMAT0000104	SLC1A2	6506	NM_004171	1	1	1	1	4
hsa-miR-107	MIMAT0000104	SLC2A3	6515	NM_006931	1	1	1	1	4
hsa-miR-107	MIMAT0000104	SLC6A2	6530	NM_001172501	1	1	1	1	4
hsa-miR-107	MIMAT0000104	SLCO2A1	6578	NM_005630	1	1	1	1	4
hsa-miR-107	MIMAT0000104	SMPD1	6609	NM_000543	1	1	1	1	4
hsa-miR-107	MIMAT0000104	SNCG	6623	XM_005270066	1	1	1	1	4
hsa-miR-107	MIMAT0000104	ST13	6767	NM_003932	1	1	1	1	4
hsa-miR-107	MIMAT0000104	STAT6	6778	NM_001178078	1	1	1	1	4
hsa-miR-107	MIMAT0000104	STYX	6815	NM_145251	1	1	1	1	4
hsa-miR-107	MIMAT0000104	VAMP1	6843	NM_199245	1	1	1	1	4
hsa-miR-107	MIMAT0000104	TACC1	6867	XM_005273622	1	1	1	1	4
hsa-miR-107	MIMAT0000104	TACC1	6867	XM_005273623	1	1	1	1	4
hsa-miR-107	MIMAT0000104	TAF5	6877	NM_006951	1	1	1	1	4
hsa-miR-107	MIMAT0000104	TCF3	6929	XM_005259623	1	1	1	1	4
hsa-miR-107	MIMAT0000104	TDG	6996	NM_003211	1	1	1	1	4
hsa-miR-107	MIMAT0000104	TEAD1	7003	NM_021961	1	1	1	1	4
hsa-miR-107	MIMAT0000104	TGFBR3	7049	NM_003243	1	1	1	1	4
hsa-miR-107	MIMAT0000104	TGM3	7053	NM_003245	1	1	1	1	4
hsa-miR-107	MIMAT0000104	TK2	7084	NM_001271934	1	1	1	1	4
hsa-miR-107	MIMAT0000104	TLE4	7091	NM_007005	1	1	1	1	4
hsa-miR-107	MIMAT0000104	SEC62	7095	NM_003262	1	1	1	1	4
hsa-miR-107	MIMAT0000104	TNFAIP3	7128	NM_001270508	1	1	1	1	4
hsa-miR-107	MIMAT0000104	TPD52	7163	NM_001025252	1	1	1	1	4
hsa-miR-107	MIMAT0000104	TSC1	7248	XM_005272211	1	1	1	1	4
hsa-miR-107	MIMAT0000104	UBE2L3	7332	NM_003347	1	1	1	1	4
hsa-miR-107	MIMAT0000104	UMOD	7369	NM_001278614	1	1	1	1	4
hsa-miR-107	MIMAT0000104	VCL	7414	NM_014000	1	1	1	1	4
hsa-miR-107	MIMAT0000104	VCP	7415	NM_007126	1	1	1	1	4
hsa-miR-107	MIMAT0000104	VDAC2	7417	NM_001184783	1	1	1	1	4
hsa-miR-107	MIMAT0000104	WHSC1	7468	XM_005248004	1	1	1	1	4
hsa-miR-107	MIMAT0000104	YWHAH	7533	NM_003405	1	1	1	1	4
hsa-miR-107	MIMAT0000104	ZIC1	7545	NM_003412	1	1	1	1	4
hsa-miR-107	MIMAT0000104	ZNF711	7552	XM_005262187	1	1	1	1	4
hsa-miR-107	MIMAT0000104	TRIM26	7726	NM_003449	1	1	1	1	4
hsa-miR-107	MIMAT0000104	ZMYM2	7750	NM_003453	1	1	1	1	4
hsa-miR-107	MIMAT0000104	ZFAND5	7763	NM_001102420	1	1	1	1	4
hsa-miR-107	MIMAT0000104	ZYX	7791	XM_005250052	1	1	1	1	4
hsa-miR-107	MIMAT0000104	LUZP1	7798	XM_005245991	1	1	1	1	4
hsa-miR-107	MIMAT0000104	BTG2	7832	NM_006763	1	1	1	1	4
hsa-miR-107	MIMAT0000104	PAX8	7849	XM_005263758	1	1	1	1	4
hsa-miR-107	MIMAT0000104	CCDC6	8030	NM_005436	1	1	1	1	4
hsa-miR-107	MIMAT0000104	HMGA2	8091	NM_003483	1	1	1	1	4
hsa-miR-107	MIMAT0000104	AKAP1	8165	NM_001242903	1	1	1	1	4
hsa-miR-107	MIMAT0000104	ELL	8178	NM_006532	1	1	1	1	4
hsa-miR-107	MIMAT0000104	DGCR14	8220	NM_022719	1	1	1	1	4
hsa-miR-107	MIMAT0000104	OGT	8473	XM_005262308	1	1	1	1	4
hsa-miR-107	MIMAT0000104	PRSS12	8492	NM_003619	1	1	1	1	4
hsa-miR-107	MIMAT0000104	CNTNAP1	8506	XM_005257748	1	1	1	1	4
hsa-miR-107	MIMAT0000104	ITGA10	8515	XM_005277436	1	1	1	1	4
hsa-miR-107	MIMAT0000104	DGKD	8527	NM_152879	1	1	1	1	4
hsa-miR-107	MIMAT0000104	CGGBP1	8545	NM_001008390	1	1	1	1	4
hsa-miR-107	MIMAT0000104	CDC14A	8556	NM_003672	1	1	1	1	4
hsa-miR-107	MIMAT0000104	CASK	8573	XM_005272685	1	1	1	1	4
hsa-miR-107	MIMAT0000104	KLF7	8609	NM_003709	1	1	1	1	4
hsa-miR-107	MIMAT0000104	LAMTOR3	8649	NM_021970	1	1	1	1	4
hsa-miR-107	MIMAT0000104	IRS2	8660	NM_003749	1	1	1	1	4
hsa-miR-107	MIMAT0000104	VAMP8	8673	NM_003761	1	1	1	1	4
hsa-miR-107	MIMAT0000104	RNMT	8731	NM_003799	1	1	1	1	4
hsa-miR-107	MIMAT0000104	CDS2	8760	NM_003818	1	1	1	1	4
hsa-miR-107	MIMAT0000104	DCAF5	8816	NM_003861	1	1	1	1	4
hsa-miR-107	MIMAT0000104	FGF18	8817	NM_003862	1	1	1	1	4
hsa-miR-107	MIMAT0000104	IQGAP1	8826	NM_003870	1	1	1	1	4
hsa-miR-107	MIMAT0000104	NRP2	8828	NM_201266	1	1	1	1	4
hsa-miR-107	MIMAT0000104	CDK5R1	8851	NM_003885	1	1	1	1	4
hsa-miR-107	MIMAT0000104	APLN	8862	NM_017413	1	1	1	1	4
hsa-miR-107	MIMAT0000104	PER3	8863	XM_005263525	1	1	1	1	4
hsa-miR-107	MIMAT0000104	SYNJ1	8867	NM_203446	1	1	1	1	4
hsa-miR-107	MIMAT0000104	EIF2S2	8894	NM_003908	1	1	1	1	4
hsa-miR-107	MIMAT0000104	MTMR3	8897	NM_021090	1	1	1	1	4
hsa-miR-107	MIMAT0000104	AP1S2	8905	NM_001272071	1	1	1	1	4
hsa-miR-107	MIMAT0000104	MBD2	8932	NM_003927	1	1	1	1	4
hsa-miR-107	MIMAT0000104	NOL3	8996	XM_005256217	1	1	1	1	4
hsa-miR-107	MIMAT0000104	RNF8	9025	NM_003958	1	1	1	1	4
hsa-miR-107	MIMAT0000104	MTMR4	9110	XM_005257784	1	1	1	1	4
hsa-miR-107	MIMAT0000104	MAP3K13	9175	NM_004721	1	1	1	1	4
hsa-miR-107	MIMAT0000104	REPS2	9185	NM_004726	1	1	1	1	4
hsa-miR-107	MIMAT0000104	VAPB	9217	NM_004738	1	1	1	1	4
hsa-miR-107	MIMAT0000104	DLGAP2	9228	XM_005266038	1	1	1	1	4
hsa-miR-107	MIMAT0000104	DLGAP1	9229	XM_005258171	1	1	1	1	4
hsa-miR-107	MIMAT0000104	DLG5	9231	NM_004747	1	1	1	1	4
hsa-miR-107	MIMAT0000104	TRIP11	9321	NM_004239	1	1	1	1	4
hsa-miR-107	MIMAT0000104	EFTUD2	9343	NM_001258353	1	1	1	1	4
hsa-miR-107	MIMAT0000104	UBE4A	9354	NM_004788	1	1	1	1	4
hsa-miR-107	MIMAT0000104	PPIG	9360	XM_005246967	1	1	1	1	4
hsa-miR-107	MIMAT0000104	RAB28	9364	XM_005248216	1	1	1	1	4
hsa-miR-107	MIMAT0000104	KIF3B	9371	NM_004798	1	1	1	1	4
hsa-miR-107	MIMAT0000104	MED26	9441	NM_004831	1	1	1	1	4
hsa-miR-107	MIMAT0000104	RASAL2	9462	NM_170692	1	1	1	1	4
hsa-miR-107	MIMAT0000104	ONECUT2	9480	NM_004852	1	1	1	1	4
hsa-miR-107	MIMAT0000104	CLOCK	9575	NM_001267843	1	1	1	1	4
hsa-miR-107	MIMAT0000104	AKAP12	9590	XM_005267234	1	1	1	1	4
hsa-miR-107	MIMAT0000104	GCC2	9648	NM_181453	1	1	1	1	4
hsa-miR-107	MIMAT0000104	DZIP3	9666	NM_014648	1	1	1	1	4
hsa-miR-107	MIMAT0000104	N4BP1	9683	NM_153029	1	1	1	1	4
hsa-miR-107	MIMAT0000104	LRRC14	9684	NM_001272036	1	1	1	1	4
hsa-miR-107	MIMAT0000104	PPP6R2	9701	NM_001242898	1	1	1	1	4
hsa-miR-107	MIMAT0000104	USP6NL	9712	XM_005252647	1	1	1	1	4
hsa-miR-107	MIMAT0000104	SEC14L5	9717	NM_014692	1	1	1	1	4
hsa-miR-107	MIMAT0000104	ARHGAP32	9743	NM_001142685	1	1	1	1	4
hsa-miR-107	MIMAT0000104	PHACTR2	9749	NM_001100164	1	1	1	1	4
hsa-miR-107	MIMAT0000104	KIAA0513	9764	XM_005256265	1	1	1	1	4
hsa-miR-107	MIMAT0000104	KIAA0247	9766	NM_014734	1	1	1	1	4
hsa-miR-107	MIMAT0000104	PIEZO1	9780	NM_001142864	1	1	1	1	4
hsa-miR-107	MIMAT0000104	RIMS3	9783	NM_014747	1	1	1	1	4
hsa-miR-107	MIMAT0000104	MTSS1	9788	XM_005251111	1	1	1	1	4
hsa-miR-107	MIMAT0000104	SERTAD2	9792	XM_005264669	1	1	1	1	4
hsa-miR-107	MIMAT0000104	TRIM14	9830	NM_014788	1	1	1	1	4
hsa-miR-107	MIMAT0000104	ZNF623	9831	NM_001082480	1	1	1	1	4
hsa-miR-107	MIMAT0000104	EPM2AIP1	9852	NM_014805	1	1	1	1	4
hsa-miR-107	MIMAT0000104	LRIG2	9860	XM_005271369	1	1	1	1	4
hsa-miR-107	MIMAT0000104	AREL1	9870	XM_005268243	1	1	1	1	4
hsa-miR-107	MIMAT0000104	TLK1	9874	NM_012290	1	1	1	1	4
hsa-miR-107	MIMAT0000104	ZBTB39	9880	NM_014830	1	1	1	1	4
hsa-miR-107	MIMAT0000104	TRANK1	9881	NM_014831	1	1	1	1	4
hsa-miR-107	MIMAT0000104	NUAK1	9891	NM_014840	1	1	1	1	4
hsa-miR-107	MIMAT0000104	TECPR2	9895	NM_014844	1	1	1	1	4
hsa-miR-107	MIMAT0000104	SGSM2	9905	NM_014853	1	1	1	1	4
hsa-miR-107	MIMAT0000104	MFN2	9927	XM_005263548	1	1	1	1	4
hsa-miR-107	MIMAT0000104	JOSD1	9929	XM_005261879	1	1	1	1	4
hsa-miR-107	MIMAT0000104	HELZ	9931	XM_005257888	1	1	1	1	4
hsa-miR-107	MIMAT0000104	AMMECR1	9949	NM_001171689	1	1	1	1	4
hsa-miR-107	MIMAT0000104	AKT3	10000	XM_005272995	1	1	1	1	4
hsa-miR-107	MIMAT0000104	MAMLD1	10046	XM_005274635	1	1	1	1	4
hsa-miR-107	MIMAT0000104	ACTR2	10097	XM_005264080	1	1	1	1	4
hsa-miR-107	MIMAT0000104	TSPAN5	10098	NM_005723	1	1	1	1	4
hsa-miR-107	MIMAT0000104	MBNL2	10150	XM_005254018	1	1	1	1	4
hsa-miR-107	MIMAT0000104	PSME3	10197	NM_001267045	1	1	1	1	4
hsa-miR-107	MIMAT0000104	INADL	10207	NM_176877	1	1	1	1	4
hsa-miR-107	MIMAT0000104	CTDSPL	10217	NM_001008392	1	1	1	1	4
hsa-miR-107	MIMAT0000104	ATP8A1	10396	NM_006095	1	1	1	1	4
hsa-miR-107	MIMAT0000104	ATP8A1	10396	XM_005248043	1	1	1	1	4
hsa-miR-107	MIMAT0000104	ARIH2	10425	XM_005264796	1	1	1	1	4
hsa-miR-107	MIMAT0000104	CDC42EP2	10435	NM_006779	1	1	1	1	4
hsa-miR-107	MIMAT0000104	CARM1	10498	NM_199141	1	1	1	1	4
hsa-miR-107	MIMAT0000104	IPO7	10527	NM_006391	1	1	1	1	4
hsa-miR-107	MIMAT0000104	SLC34A2	10568	XM_005248129	1	1	1	1	4
hsa-miR-107	MIMAT0000104	CDC42EP3	10602	NM_006449	1	1	1	1	4
hsa-miR-107	MIMAT0000104	MXD4	10608	NM_006454	1	1	1	1	4
hsa-miR-107	MIMAT0000104	EXOC5	10640	NM_006544	1	1	1	1	4
hsa-miR-107	MIMAT0000104	POLD3	10714	NM_006591	1	1	1	1	4
hsa-miR-107	MIMAT0000104	NUP50	10762	XM_005261312	1	1	1	1	4
hsa-miR-107	MIMAT0000104	TOB2	10766	XM_005261315	1	1	1	1	4
hsa-miR-107	MIMAT0000104	SEC24A	10802	NM_021982	1	1	1	1	4
hsa-miR-107	MIMAT0000104	TSPAN9	10867	NM_006675	1	1	1	1	4
hsa-miR-107	MIMAT0000104	MMP24	10893	NM_006690	1	1	1	1	4
hsa-miR-107	MIMAT0000104	SPIN1	10927	XM_005251669	1	1	1	1	4
hsa-miR-107	MIMAT0000104	ATF7	11016	XM_005268586	1	1	1	1	4
hsa-miR-107	MIMAT0000104	CPSF6	11052	XM_005268588	1	1	1	1	4
hsa-miR-107	MIMAT0000104	ABHD2	11057	NM_007011	1	1	1	1	4
hsa-miR-107	MIMAT0000104	CLASRP	11129	NM_007056	1	1	1	1	4
hsa-miR-107	MIMAT0000104	BAZ2A	11176	NM_013449	1	1	1	1	4
hsa-miR-107	MIMAT0000104	PROSC	11212	NM_007198	1	1	1	1	4
hsa-miR-107	MIMAT0000104	AKAP13	11214	XM_005254839	1	1	1	1	4
hsa-miR-107	MIMAT0000104	AKAP11	11215	NM_016248	1	1	1	1	4
hsa-miR-107	MIMAT0000104	RASSF8	11228	NM_001164746	1	1	1	1	4
hsa-miR-107	MIMAT0000104	RNF24	11237	NM_007219	1	1	1	1	4
hsa-miR-107	MIMAT0000104	ZHX1	11244	NM_001017926	1	1	1	1	4
hsa-miR-107	MIMAT0000104	STK38	11329	NM_007271	1	1	1	1	4
hsa-miR-107	MIMAT0000104	COBLL1	22837	NM_001278458	1	1	1	1	4
hsa-miR-107	MIMAT0000104	RAB11FIP2	22841	XM_005269629	1	1	1	1	4
hsa-miR-107	MIMAT0000104	CPEB3	22849	XM_005269630	1	1	1	1	4
hsa-miR-107	MIMAT0000104	ATG14	22863	NM_014924	1	1	1	1	4
hsa-miR-107	MIMAT0000104	NLGN1	22871	XM_005247231	1	1	1	1	4
hsa-miR-107	MIMAT0000104	ENPP4	22875	NM_014936	1	1	1	1	4
hsa-miR-107	MIMAT0000104	ZNF365	22891	NM_014951	1	1	1	1	4
hsa-miR-107	MIMAT0000104	BAHD1	22893	XM_005254229	1	1	1	1	4
hsa-miR-107	MIMAT0000104	MAPRE1	22919	NM_012325	1	1	1	1	4
hsa-miR-107	MIMAT0000104	ATF6	22926	NM_007348	1	1	1	1	4
hsa-miR-107	MIMAT0000104	TMCC1	23023	NM_001017395	1	1	1	1	4
hsa-miR-107	MIMAT0000104	ZHX3	23051	XM_005260343	1	1	1	1	4
hsa-miR-107	MIMAT0000104	TRIM35	23087	NM_171982	1	1	1	1	4
hsa-miR-107	MIMAT0000104	ARHGAP26	23092	XM_005268398	1	1	1	1	4
hsa-miR-107	MIMAT0000104	KIF1B	23095	XM_005263433	1	1	1	1	4
hsa-miR-107	MIMAT0000104	FSTL4	23105	NM_015082	1	1	1	1	4
hsa-miR-107	MIMAT0000104	RAP1GAP2	23108	XM_005256544	1	1	1	1	4
hsa-miR-107	MIMAT0000104	TNRC6B	23112	XM_005261393	1	1	1	1	4
hsa-miR-107	MIMAT0000104	NFASC	23114	XM_005244973	1	1	1	1	4
hsa-miR-107	MIMAT0000104	HIC2	23119	XM_005261395	1	1	1	1	4
hsa-miR-107	MIMAT0000104	DCUN1D4	23142	XM_005265737	1	1	1	1	4
hsa-miR-107	MIMAT0000104	SLC35D1	23169	NM_015139	1	1	1	1	4
hsa-miR-107	MIMAT0000104	CEP68	23177	NM_015147	1	1	1	1	4
hsa-miR-107	MIMAT0000104	FAF2	23197	NM_014613	1	1	1	1	4
hsa-miR-107	MIMAT0000104	RHOBTB2	23221	NM_015178	1	1	1	1	4
hsa-miR-107	MIMAT0000104	SEL1L3	23231	NM_015187	1	1	1	1	4
hsa-miR-107	MIMAT0000104	WWC1	23286	NM_001161661	1	1	1	1	4
hsa-miR-107	MIMAT0000104	TMEM194A	23306	NM_001130963	1	1	1	1	4
hsa-miR-107	MIMAT0000104	SATB2	23314	NM_001172509	1	1	1	1	4
hsa-miR-107	MIMAT0000104	SLC9A8	23315	NM_001260491	1	1	1	1	4
hsa-miR-107	MIMAT0000104	RPGRIP1L	23322	NM_015272	1	1	1	1	4
hsa-miR-107	MIMAT0000104	AHCYL2	23382	NM_001130723	1	1	1	1	4
hsa-miR-107	MIMAT0000104	AHCYL2	23382	NM_015328	1	1	1	1	4
hsa-miR-107	MIMAT0000104	DICER1	23405	NM_177438	1	1	1	1	4
hsa-miR-107	MIMAT0000104	ZFPM2	23414	NM_012082	1	1	1	1	4
hsa-miR-107	MIMAT0000104	TRAM1	23471	NM_014294	1	1	1	1	4
hsa-miR-107	MIMAT0000104	RIMBP2	23504	NM_015347	1	1	1	1	4
hsa-miR-107	MIMAT0000104	RABGAP1	23637	NM_012197	1	1	1	1	4
hsa-miR-107	MIMAT0000104	LDOC1	23641	NM_012317	1	1	1	1	4
hsa-miR-107	MIMAT0000104	PLA2G15	23659	NM_012320	1	1	1	1	4
hsa-miR-107	MIMAT0000104	SH3BP4	23677	NM_014521	1	1	1	1	4
hsa-miR-107	MIMAT0000104	GABARAPL1	23710	NM_031412	1	1	1	1	4
hsa-miR-107	MIMAT0000104	BCL2L13	23786	NM_015367	1	1	1	1	4
hsa-miR-107	MIMAT0000104	PANX1	24145	XM_005273862	1	1	1	1	4
hsa-miR-107	MIMAT0000104	ARIH1	25820	NM_005744	1	1	1	1	4
hsa-miR-107	MIMAT0000104	BACE2	25825	NM_012105	1	1	1	1	4
hsa-miR-107	MIMAT0000104	TMEM184B	25829	XM_005261509	1	1	1	1	4
hsa-miR-107	MIMAT0000104	ARMC8	25852	NM_015396	1	1	1	1	4
hsa-miR-107	MIMAT0000104	C20orf194	25943	XM_005260685	1	1	1	1	4
hsa-miR-107	MIMAT0000104	PNISR	25957	XM_005266915	1	1	1	1	4
hsa-miR-107	MIMAT0000104	NSMF	26012	NM_001130969	1	1	1	1	4
hsa-miR-107	MIMAT0000104	ERC2	26059	XM_005265036	1	1	1	1	4
hsa-miR-107	MIMAT0000104	PHF19	26147	NM_015651	1	1	1	1	4
hsa-miR-107	MIMAT0000104	FBXO10	26267	NM_012166	1	1	1	1	4
hsa-miR-107	MIMAT0000104	VPS33B	26276	NM_018668	1	1	1	1	4
hsa-miR-107	MIMAT0000104	MLH3	27030	XM_005267531	1	1	1	1	4
hsa-miR-107	MIMAT0000104	NSG1	27065	NM_014392	1	1	1	1	4
hsa-miR-107	MIMAT0000104	AFF4	27125	XM_005271963	1	1	1	1	4
hsa-miR-107	MIMAT0000104	VPS4A	27183	XM_005255891	1	1	1	1	4
hsa-miR-107	MIMAT0000104	PCDH17	27253	XM_005266358	1	1	1	1	4
hsa-miR-107	MIMAT0000104	DESI1	27351	NM_015704	1	1	1	1	4
hsa-miR-107	MIMAT0000104	CECR6	27439	NM_031890	1	1	1	1	4
hsa-miR-107	MIMAT0000104	DLL1	28514	NM_005618	1	1	1	1	4
hsa-miR-107	MIMAT0000104	OSTM1	28962	NM_014028	1	1	1	1	4
hsa-miR-107	MIMAT0000104	HIPK2	28996	NM_022740	1	1	1	1	4
hsa-miR-107	MIMAT0000104	SSU72	29101	NM_014188	1	1	1	1	4
hsa-miR-107	MIMAT0000104	RACGAP1	29127	NM_001126103	1	1	1	1	4
hsa-miR-107	MIMAT0000104	TFCP2L1	29842	NM_014553	1	1	1	1	4
hsa-miR-107	MIMAT0000104	ST8SIA5	29906	XM_005258250	1	1	1	1	4
hsa-miR-107	MIMAT0000104	PACSIN1	29993	NM_020804	1	1	1	1	4
hsa-miR-107	MIMAT0000104	KCNIP1	30820	NM_001278340	1	1	1	1	4
hsa-miR-107	MIMAT0000104	CHST11	50515	NM_018413	1	1	1	1	4
hsa-miR-107	MIMAT0000104	PDE11A	50940	NM_016953	1	1	1	1	4
hsa-miR-107	MIMAT0000104	ST8SIA3	51046	NM_015879	1	1	1	1	4
hsa-miR-107	MIMAT0000104	DCTN4	51164	NM_001135644	1	1	1	1	4
hsa-miR-107	MIMAT0000104	RAPGEFL1	51195	NM_016339	1	1	1	1	4
hsa-miR-107	MIMAT0000104	RAB9B	51209	NM_016370	1	1	1	1	4
hsa-miR-107	MIMAT0000104	PHF20	51230	NM_016436	1	1	1	1	4
hsa-miR-107	MIMAT0000104	ANKRD39	51239	NM_016466	1	1	1	1	4
hsa-miR-107	MIMAT0000104	RASL12	51285	XM_005254433	1	1	1	1	4
hsa-miR-107	MIMAT0000104	HEMK1	51409	NM_016173	1	1	1	1	4
hsa-miR-107	MIMAT0000104	PCYOX1	51449	NM_016297	1	1	1	1	4
hsa-miR-107	MIMAT0000104	PTPLAD1	51495	NM_016395	1	1	1	1	4
hsa-miR-107	MIMAT0000104	TMEM138	51524	NM_016464	1	1	1	1	4
hsa-miR-107	MIMAT0000104	GSKIP	51527	NM_001271904	1	1	1	1	4
hsa-miR-107	MIMAT0000104	NT5DC3	51559	NM_001031701	1	1	1	1	4
hsa-miR-107	MIMAT0000104	ASB1	51665	NM_001040445	1	1	1	1	4
hsa-miR-107	MIMAT0000104	CAB39	51719	NM_001130849	1	1	1	1	4
hsa-miR-107	MIMAT0000104	CDK12	51755	NM_016507	1	1	1	1	4
hsa-miR-107	MIMAT0000104	LRP1B	53353	NM_018557	1	1	1	1	4
hsa-miR-107	MIMAT0000104	SEMA5B	54437	NM_001256346	1	1	1	1	4
hsa-miR-107	MIMAT0000104	ANKIB1	54467	NM_019004	1	1	1	1	4
hsa-miR-107	MIMAT0000104	FAM63B	54629	NM_001040450	1	1	1	1	4
hsa-miR-107	MIMAT0000104	LRRN3	54674	NM_001099660	1	1	1	1	4
hsa-miR-107	MIMAT0000104	OTUD4	54726	XM_005263079	1	1	1	1	4
hsa-miR-107	MIMAT0000104	ZRANB1	54764	NM_017580	1	1	1	1	4
hsa-miR-107	MIMAT0000104	CNNM2	54805	NM_017649	1	1	1	1	4
hsa-miR-107	MIMAT0000104	GATAD2A	54815	XM_005259956	1	1	1	1	4
hsa-miR-107	MIMAT0000104	SIDT1	54847	NM_017699	1	1	1	1	4
hsa-miR-107	MIMAT0000104	SNRK	54861	XM_005265245	1	1	1	1	4
hsa-miR-107	MIMAT0000104	RNF125	54941	NM_017831	1	1	1	1	4
hsa-miR-107	MIMAT0000104	C2orf42	54980	XM_005264389	1	1	1	1	4
hsa-miR-107	MIMAT0000104	2020-03-01	55016	XM_005263085	1	1	1	1	4
hsa-miR-107	MIMAT0000104	PID1	55022	NM_017933	1	1	1	1	4
hsa-miR-107	MIMAT0000104	PDPR	55066	XM_005256016	1	1	1	1	4
hsa-miR-107	MIMAT0000104	IFT57	55081	NM_018010	1	1	1	1	4
hsa-miR-107	MIMAT0000104	LRRC8D	55144	NM_001134479	1	1	1	1	4
hsa-miR-107	MIMAT0000104	TMEM33	55161	NM_018126	1	1	1	1	4
hsa-miR-107	MIMAT0000104	ZNF654	55279	XM_005264762	1	1	1	1	4
hsa-miR-107	MIMAT0000104	FBXW7	55294	NM_033632	1	1	1	1	4
hsa-miR-107	MIMAT0000104	DNAJA4	55466	NM_018602	1	1	1	1	4
hsa-miR-107	MIMAT0000104	SOX6	55553	NM_017508	1	1	1	1	4
hsa-miR-107	MIMAT0000104	UBE2Q1	55585	NM_017582	1	1	1	1	4
hsa-miR-107	MIMAT0000104	MTMR8	55613	NM_017677	1	1	1	1	4
hsa-miR-107	MIMAT0000104	SLC30A6	55676	NM_001193513	1	1	1	1	4
hsa-miR-107	MIMAT0000104	IPO9	55705	NM_018085	1	1	1	1	4
hsa-miR-107	MIMAT0000104	2020-09-11	55752	NM_018243	1	1	1	1	4
hsa-miR-107	MIMAT0000104	TTC17	55761	XM_005253016	1	1	1	1	4
hsa-miR-107	MIMAT0000104	EXOC2	55770	NM_018303	1	1	1	1	4
hsa-miR-107	MIMAT0000104	SAYSD1	55776	XM_005249222	1	1	1	1	4
hsa-miR-107	MIMAT0000104	MBNL3	55796	XM_005262434	1	1	1	1	4
hsa-miR-107	MIMAT0000104	SCN3B	55800	NM_018400	1	1	1	1	4
hsa-miR-107	MIMAT0000104	FOXJ2	55810	NM_018416	1	1	1	1	4
hsa-miR-107	MIMAT0000104	ASH1L	55870	NM_018489	1	1	1	1	4
hsa-miR-107	MIMAT0000104	GNG12	55970	NM_018841	1	1	1	1	4
hsa-miR-107	MIMAT0000104	BCAP29	55973	NM_018844	1	1	1	1	4
hsa-miR-107	MIMAT0000104	UBFD1	56061	NM_019116	1	1	1	1	4
hsa-miR-107	MIMAT0000104	MTFR1L	56181	NM_019557	1	1	1	1	4
hsa-miR-107	MIMAT0000104	KCNQ5	56479	NM_001160133	1	1	1	1	4
hsa-miR-107	MIMAT0000104	C15orf39	56905	XM_005254552	1	1	1	1	4
hsa-miR-107	MIMAT0000104	CDC42SE2	56990	NM_020240	1	1	1	1	4
hsa-miR-107	MIMAT0000104	CIAPIN1	57019	NM_020313	1	1	1	1	4
hsa-miR-107	MIMAT0000104	PLSCR4	57088	NM_001128304	1	1	1	1	4
hsa-miR-107	MIMAT0000104	C12orf4	57102	NM_020374	1	1	1	1	4
hsa-miR-107	MIMAT0000104	GOPC	57120	NM_020399	1	1	1	1	4
hsa-miR-107	MIMAT0000104	PELI2	57161	NM_021255	1	1	1	1	4
hsa-miR-107	MIMAT0000104	SALL4	57167	XM_005260467	1	1	1	1	4
hsa-miR-107	MIMAT0000104	ADAMTSL3	57188	NM_207517	1	1	1	1	4
hsa-miR-107	MIMAT0000104	SMEK2	57223	NM_001122964	1	1	1	1	4
hsa-miR-107	MIMAT0000104	ZNF304	57343	NM_020657	1	1	1	1	4
hsa-miR-107	MIMAT0000104	GATAD2B	57459	NM_020699	1	1	1	1	4
hsa-miR-107	MIMAT0000104	SHROOM4	57477	NM_020717	1	1	1	1	4
hsa-miR-107	MIMAT0000104	USP31	57478	NM_020718	1	1	1	1	4
hsa-miR-107	MIMAT0000104	RIMKLB	57494	XM_005253436	1	1	1	1	4
hsa-miR-107	MIMAT0000104	SRGAP1	57522	XM_005269042	1	1	1	1	4
hsa-miR-107	MIMAT0000104	MIB1	57534	NM_020774	1	1	1	1	4
hsa-miR-107	MIMAT0000104	SIPA1L2	57568	XM_005273211	1	1	1	1	4
hsa-miR-107	MIMAT0000104	SHROOM3	57619	NM_020859	1	1	1	1	4
hsa-miR-107	MIMAT0000104	ZNF317	57693	NM_020933	1	1	1	1	4
hsa-miR-107	MIMAT0000104	FAM160B1	57700	NM_020940	1	1	1	1	4
hsa-miR-107	MIMAT0000104	RAP2C	57826	NM_001271186	1	1	1	1	4
hsa-miR-107	MIMAT0000104	CTDSP1	58190	NM_021198	1	1	1	1	4
hsa-miR-107	MIMAT0000104	RPRD1B	58490	NM_021215	1	1	1	1	4
hsa-miR-107	MIMAT0000104	FAM60A	58516	XM_005253456	1	1	1	1	4
hsa-miR-107	MIMAT0000104	CACNG8	59283	NM_031895	1	1	1	1	4
hsa-miR-107	MIMAT0000104	PLEKHA1	59338	XM_005270017	1	1	1	1	4
hsa-miR-107	MIMAT0000104	TGIF2	60436	NM_001199514	1	1	1	1	4
hsa-miR-107	MIMAT0000104	BACH2	60468	NM_021813	1	1	1	1	4
hsa-miR-107	MIMAT0000104	SAV1	60485	NM_021818	1	1	1	1	4
hsa-miR-107	MIMAT0000104	KIF13A	63971	XM_005249290	1	1	1	1	4
hsa-miR-107	MIMAT0000104	ANO3	63982	XM_005253063	1	1	1	1	4
hsa-miR-107	MIMAT0000104	IKZF4	64375	NM_022465	1	1	1	1	4
hsa-miR-107	MIMAT0000104	MRPS25	64432	XM_005265401	1	1	1	1	4
hsa-miR-107	MIMAT0000104	PLA2G2F	64600	NM_022819	1	1	1	1	4
hsa-miR-107	MIMAT0000104	NUCKS1	64710	NM_022731	1	1	1	1	4
hsa-miR-107	MIMAT0000104	TNS3	64759	NM_022748	1	1	1	1	4
hsa-miR-107	MIMAT0000104	DEPTOR	64798	NM_022783	1	1	1	1	4
hsa-miR-107	MIMAT0000104	SLC13A3	64849	XM_005260513	1	1	1	1	4
hsa-miR-107	MIMAT0000104	NDRG4	65009	NM_001130487	1	1	1	1	4
hsa-miR-107	MIMAT0000104	SOWAHC	65124	NM_023016	1	1	1	1	4
hsa-miR-107	MIMAT0000104	WNK3	65267	NM_020922	1	1	1	1	4
hsa-miR-107	MIMAT0000104	ZBTB10	65986	NM_001105539	1	1	1	1	4
hsa-miR-107	MIMAT0000104	C1orf116	79098	NM_023938	1	1	1	1	4
hsa-miR-107	MIMAT0000104	FAM134A	79137	NM_024293	1	1	1	1	4
hsa-miR-107	MIMAT0000104	TTPAL	79183	XM_005260549	1	1	1	1	4
hsa-miR-107	MIMAT0000104	GCC1	79571	NM_024523	1	1	1	1	4
hsa-miR-107	MIMAT0000104	ATP13A3	79572	NM_024524	1	1	1	1	4
hsa-miR-107	MIMAT0000104	HMBOX1	79618	XM_005273634	1	1	1	1	4
hsa-miR-107	MIMAT0000104	VTCN1	79679	NM_001253849	1	1	1	1	4
hsa-miR-107	MIMAT0000104	C22orf29	79680	NM_024627	1	1	1	1	4
hsa-miR-107	MIMAT0000104	ZDHHC14	79683	XM_005267146	1	1	1	1	4
hsa-miR-107	MIMAT0000104	YRDC	79693	NM_024640	1	1	1	1	4
hsa-miR-107	MIMAT0000104	LIN28A	79727	NM_024674	1	1	1	1	4
hsa-miR-107	MIMAT0000104	GSTCD	79807	NM_001031720	1	1	1	1	4
hsa-miR-107	MIMAT0000104	PEAK1	79834	XM_005254672	1	1	1	1	4
hsa-miR-107	MIMAT0000104	TMEM180	79847	XM_005270154	1	1	1	1	4
hsa-miR-107	MIMAT0000104	PRR5L	79899	NM_001160167	1	1	1	1	4
hsa-miR-107	MIMAT0000104	TMC7	79905	NM_001160364	1	1	1	1	4
hsa-miR-107	MIMAT0000104	SYNDIG1	79953	XM_005260830	1	1	1	1	4
hsa-miR-107	MIMAT0000104	SVEP1	79987	NM_153366	1	1	1	1	4
hsa-miR-107	MIMAT0000104	FAM192A	80011	XM_005256156	1	1	1	1	4
hsa-miR-107	MIMAT0000104	VCPIP1	80124	NM_025054	1	1	1	1	4
hsa-miR-107	MIMAT0000104	PQLC1	80148	NM_025078	1	1	1	1	4
hsa-miR-107	MIMAT0000104	NAA15	80155	NM_057175	1	1	1	1	4
hsa-miR-107	MIMAT0000104	ORAI2	80228	NM_001271818	1	1	1	1	4
hsa-miR-107	MIMAT0000104	C2orf44	80304	NM_025203	1	1	1	1	4
hsa-miR-107	MIMAT0000104	WDR82	80335	NM_025222	1	1	1	1	4
hsa-miR-107	MIMAT0000104	ZFP91	80829	NM_053023	1	1	1	1	4
hsa-miR-107	MIMAT0000104	JHDM1D	80853	NM_030647	1	1	1	1	4
hsa-miR-107	MIMAT0000104	LMAN2L	81562	NM_001142292	1	1	1	1	4
hsa-miR-107	MIMAT0000104	RASSF5	83593	NM_182663	1	1	1	1	4
hsa-miR-107	MIMAT0000104	FAM103A1	83640	NM_031452	1	1	1	1	4
hsa-miR-107	MIMAT0000104	SYT16	83851	XM_005268123	1	1	1	1	4
hsa-miR-107	MIMAT0000104	SPRTN	83932	NM_001010984	1	1	1	1	4
hsa-miR-107	MIMAT0000104	RASSF4	83937	XM_005271834	1	1	1	1	4
hsa-miR-107	MIMAT0000104	CHD6	84181	NM_032221	1	1	1	1	4
hsa-miR-107	MIMAT0000104	POLDIP3	84271	NM_001278657	1	1	1	1	4
hsa-miR-107	MIMAT0000104	ZDHHC16	84287	NM_198046	1	1	1	1	4
hsa-miR-107	MIMAT0000104	PCGF5	84333	NM_032373	1	1	1	1	4
hsa-miR-107	MIMAT0000104	KIAA1804	84451	NM_032435	1	1	1	1	4
hsa-miR-107	MIMAT0000104	LCOR	84458	NM_032440	1	1	1	1	4
hsa-miR-107	MIMAT0000104	SRRM4	84530	NM_194286	1	1	1	1	4
hsa-miR-107	MIMAT0000104	SLITRK2	84631	XM_005262343	1	1	1	1	4
hsa-miR-107	MIMAT0000104	SLITRK2	84631	XM_005278201	1	1	1	1	4
hsa-miR-107	MIMAT0000104	UNC119B	84747	NM_001080533	1	1	1	1	4
hsa-miR-107	MIMAT0000104	ZNRF1	84937	NM_032268	1	1	1	1	4
hsa-miR-107	MIMAT0000104	ABHD13	84945	NM_032859	1	1	1	1	4
hsa-miR-107	MIMAT0000104	KIAA1644	85352	XM_005261790	1	1	1	1	4
hsa-miR-107	MIMAT0000104	ZC3H12C	85463	XM_005271715	1	1	1	1	4
hsa-miR-107	MIMAT0000104	SSH2	85464	XM_005258058	1	1	1	1	4
hsa-miR-107	MIMAT0000104	SSH2	85464	XM_005258059	1	1	1	1	4
hsa-miR-107	MIMAT0000104	EPT1	85465	NM_033505	1	1	1	1	4
hsa-miR-107	MIMAT0000104	WNT3A	89780	NM_033131	1	1	1	1	4
hsa-miR-107	MIMAT0000104	FCHSD1	89848	NM_033449	1	1	1	1	4
hsa-miR-107	MIMAT0000104	KLHL6	89857	NM_130446	1	1	1	1	4
hsa-miR-107	MIMAT0000104	MCFD2	90411	NM_001171508	1	1	1	1	4
hsa-miR-107	MIMAT0000104	YTHDC1	91746	NM_001031732	1	1	1	1	4
hsa-miR-107	MIMAT0000104	RFT1	91869	NM_052859	1	1	1	1	4
hsa-miR-107	MIMAT0000104	FAM58A	92002	NM_152274	1	1	1	1	4
hsa-miR-107	MIMAT0000104	DSEL	92126	NM_032160	1	1	1	1	4
hsa-miR-107	MIMAT0000104	SPSB4	92369	NM_080862	1	1	1	1	4
hsa-miR-107	MIMAT0000104	CENPBD1	92806	NM_145039	1	1	1	1	4
hsa-miR-107	MIMAT0000104	ARHGAP18	93663	XM_005267212	1	1	1	1	4
hsa-miR-107	MIMAT0000104	SNX18	112574	NM_001145427	1	1	1	1	4
hsa-miR-107	MIMAT0000104	TRIM9	114088	NM_015163	1	1	1	1	4
hsa-miR-107	MIMAT0000104	BTBD9	114781	XM_005248841	1	1	1	1	4
hsa-miR-107	MIMAT0000104	LENG8	114823	XM_005258482	1	1	1	1	4
hsa-miR-107	MIMAT0000104	LENG8	114823	XM_005277240	1	1	1	1	4
hsa-miR-107	MIMAT0000104	SLC26A9	115019	NM_052934	1	1	1	1	4
hsa-miR-107	MIMAT0000104	ARL11	115761	NM_138450	1	1	1	1	4
hsa-miR-107	MIMAT0000104	IP6K3	117283	NM_001142883	1	1	1	1	4
hsa-miR-107	MIMAT0000104	FAT3	120114	XM_005273759	1	1	1	1	4
hsa-miR-107	MIMAT0000104	SLC15A4	121260	NM_145648	1	1	1	1	4
hsa-miR-107	MIMAT0000104	DCUN1D3	123879	XM_005255098	1	1	1	1	4
hsa-miR-107	MIMAT0000104	TPRG1L	127262	NM_182752	1	1	1	1	4
hsa-miR-107	MIMAT0000104	UHMK1	127933	NM_175866	1	1	1	1	4
hsa-miR-107	MIMAT0000104	CST9	128822	NM_001008693	1	1	1	1	4
hsa-miR-107	MIMAT0000104	PQLC3	130814	NM_152391	1	1	1	1	4
hsa-miR-107	MIMAT0000104	DCBLD2	131566	XM_005247118	1	1	1	1	4
hsa-miR-107	MIMAT0000104	LRRC15	131578	NM_001135057	1	1	1	1	4
hsa-miR-107	MIMAT0000104	C5orf47	133491	NM_001144954	1	1	1	1	4
hsa-miR-107	MIMAT0000104	WDR36	134430	NM_139281	1	1	1	1	4
hsa-miR-107	MIMAT0000104	C5orf24	134553	XM_005271889	1	1	1	1	4
hsa-miR-107	MIMAT0000104	AGPAT6	137964	XM_005273402	1	1	1	1	4
hsa-miR-107	MIMAT0000104	C20orf112	140688	XM_005260283	1	1	1	1	4
hsa-miR-107	MIMAT0000104	SOGA1	140710	NM_080627	1	1	1	1	4
hsa-miR-107	MIMAT0000104	SREK1	140890	NM_139168	1	1	1	1	4
hsa-miR-107	MIMAT0000104	SLC2A14	144195	XM_005253313	1	1	1	1	4
hsa-miR-107	MIMAT0000104	GLT1D1	144423	XM_005253553	1	1	1	1	4
hsa-miR-107	MIMAT0000104	ISM2	145501	NM_199296	1	1	1	1	4
hsa-miR-107	MIMAT0000104	FAM81A	145773	XM_005254167	1	1	1	1	4
hsa-miR-107	MIMAT0000104	SYT6	148281	NM_001270805	1	1	1	1	4
hsa-miR-107	MIMAT0000104	CNIH3	149111	NM_152495	1	1	1	1	4
hsa-miR-107	MIMAT0000104	SIK1	150094	NM_173354	1	1	1	1	4
hsa-miR-107	MIMAT0000104	BTLA	151888	NM_181780	1	1	1	1	4
hsa-miR-107	MIMAT0000104	RNF38	152006	NM_194328	1	1	1	1	4
hsa-miR-107	MIMAT0000104	CCDC50	152137	NM_178335	1	1	1	1	4
hsa-miR-107	MIMAT0000104	CREBRF	153222	NM_153607	1	1	1	1	4
hsa-miR-107	MIMAT0000104	RNF217	154214	XM_005266832	1	1	1	1	4
hsa-miR-107	MIMAT0000104	RUNDC3B	154661	NM_138290	1	1	1	1	4
hsa-miR-107	MIMAT0000104	FAM84B	157638	NM_174911	1	1	1	1	4
hsa-miR-107	MIMAT0000104	TTLL11	158135	XM_005251728	1	1	1	1	4
hsa-miR-107	MIMAT0000104	KIAA1958	158405	XM_005251739	1	1	1	1	4
hsa-miR-107	MIMAT0000104	SPRED1	161742	NM_152594	1	1	1	1	4
hsa-miR-107	MIMAT0000104	DENND1B	163486	NM_001195215	1	1	1	1	4
hsa-miR-107	MIMAT0000104	SGMS2	166929	XM_005262793	1	1	1	1	4
hsa-miR-107	MIMAT0000104	SLC30A8	169026	NM_001172813	1	1	1	1	4
hsa-miR-107	MIMAT0000104	PWWP2B	170394	NM_138499	1	1	1	1	4
hsa-miR-107	MIMAT0000104	AGO4	192670	NM_017629	1	1	1	1	4
hsa-miR-107	MIMAT0000104	SCAMP5	192683	NM_001178111	1	1	1	1	4
hsa-miR-107	MIMAT0000104	GRAMD2	196996	NM_001012642	1	1	1	1	4
hsa-miR-107	MIMAT0000104	CC2D1B	200014	NM_032449	1	1	1	1	4
hsa-miR-107	MIMAT0000104	FAM219A	203259	NM_001184940	1	1	1	1	4
hsa-miR-107	MIMAT0000104	ZNF449	203523	NM_152695	1	1	1	1	4
hsa-miR-107	MIMAT0000104	SENP5	205564	NM_152699	1	1	1	1	4
hsa-miR-107	MIMAT0000104	SLC36A1	206358	NM_078483	1	1	1	1	4
hsa-miR-107	MIMAT0000104	UNC5B	219699	NM_170744	1	1	1	1	4
hsa-miR-107	MIMAT0000104	ZNF25	219749	XM_005252386	1	1	1	1	4
hsa-miR-107	MIMAT0000104	FAM124A	220108	NM_145019	1	1	1	1	4
hsa-miR-107	MIMAT0000104	RBM24	221662	XM_005248930	1	1	1	1	4
hsa-miR-107	MIMAT0000104	ATXN7L1	222255	XM_005250220	1	1	1	1	4
hsa-miR-107	MIMAT0000104	ZNRF2	223082	NM_147128	1	1	1	1	4
hsa-miR-107	MIMAT0000104	SEMA3D	223117	XM_005250229	1	1	1	1	4
hsa-miR-107	MIMAT0000104	CNOT6L	246175	NM_144571	1	1	1	1	4
hsa-miR-107	MIMAT0000104	NAALADL2	254827	NM_207015	1	1	1	1	4
hsa-miR-107	MIMAT0000104	ZDHHC23	254887	XM_005247266	1	1	1	1	4
hsa-miR-107	MIMAT0000104	FAM133B	257415	NM_001040057	1	1	1	1	4
hsa-miR-107	MIMAT0000104	ALS2CL	259173	NM_001190707	1	1	1	1	4
hsa-miR-107	MIMAT0000104	STK32C	282974	XM_005252680	1	1	1	1	4
hsa-miR-107	MIMAT0000104	PRTG	283659	NM_173814	1	1	1	1	4
hsa-miR-107	MIMAT0000104	C1orf204	284677	XM_005245102	1	1	1	1	4
hsa-miR-107	MIMAT0000104	UNC80	285175	XM_005246476	1	1	1	1	4
hsa-miR-107	MIMAT0000104	FRYL	285527	NM_015030	1	1	1	1	4
hsa-miR-107	MIMAT0000104	RGMB	285704	XM_005271966	1	1	1	1	4
hsa-miR-107	MIMAT0000104	FAM133A	286499	NM_001171110	1	1	1	1	4
hsa-miR-107	MIMAT0000104	KRTAP11-1	337880	NM_175858	1	1	1	1	4
hsa-miR-107	MIMAT0000104	VSX2	338917	NM_182894	1	1	1	1	4
hsa-miR-107	MIMAT0000104	NAT8L	339983	NM_178557	1	1	1	1	4
hsa-miR-107	MIMAT0000104	KIAA2022	340533	NM_001008537	1	1	1	1	4
hsa-miR-107	MIMAT0000104	ZC3H12B	340554	XM_005262260	1	1	1	1	4
hsa-miR-107	MIMAT0000104	FREM2	341640	NM_207361	1	1	1	1	4
hsa-miR-107	MIMAT0000104	IRF2BP2	359948	NM_182972	1	1	1	1	4
hsa-miR-107	MIMAT0000104	CCDC178	374864	XM_005258258	1	1	1	1	4
hsa-miR-107	MIMAT0000104	FAM73A	374986	NM_001270384	1	1	1	1	4
hsa-miR-107	MIMAT0000104	ERCC6L2	375748	NM_001010895	1	1	1	1	4
hsa-miR-107	MIMAT0000104	CEP85L	387119	NM_001042475	1	1	1	1	4
hsa-miR-107	MIMAT0000104	GPR153	387509	XM_005263456	1	1	1	1	4
hsa-miR-107	MIMAT0000104	VGLL3	389136	NM_016206	1	1	1	1	4
hsa-miR-107	MIMAT0000104	IYD	389434	NM_001164694	1	1	1	1	4
hsa-miR-107	MIMAT0000104	C17orf102	400591	NM_207454	1	1	1	1	4
hsa-miR-107	MIMAT0000104	C1orf226	400793	NM_001085375	1	1	1	1	4
hsa-miR-107	MIMAT0000104	SNX30	401548	NM_001012994	1	1	1	1	4
hsa-miR-107	MIMAT0000104	SLC25A53	401612	NM_001012755	1	1	1	1	4
hsa-miR-107	MIMAT0000104	ZBTB34	403341	XM_005251989	1	1	1	1	4
hsa-miR-107	MIMAT0000104	PALM2-AKAP2	445815	NM_007203	1	1	1	1	4
hsa-miR-107	MIMAT0000104	RNF165	494470	XM_005258281	1	1	1	1	4
hsa-miR-107	MIMAT0000104	ABCF1	23	NM_001025091	1	1	1	1	4
hsa-miR-107	MIMAT0000104	ACADSB	36	NM_001609	1	1	1	1	4
hsa-miR-107	MIMAT0000104	ADAR	103	NM_001193495	1	1	1	1	4
hsa-miR-107	MIMAT0000104	ADCY1	107	NM_021116	1	1	1	1	4
hsa-miR-107	MIMAT0000104	AKT2	208	NM_001626	1	1	1	1	4
hsa-miR-107	MIMAT0000104	STS	412	XM_005274512	1	1	1	1	4
hsa-miR-107	MIMAT0000104	ARSD	414	XM_005274515	1	1	1	1	4
hsa-miR-107	MIMAT0000104	KIF1A	547	NM_001244008	1	1	1	1	4
hsa-miR-107	MIMAT0000104	BLMH	642	NM_000386	1	1	1	1	4
hsa-miR-107	MIMAT0000104	C1QB	713	XM_005245982	1	1	1	1	4
hsa-miR-107	MIMAT0000104	MYRF	745	XM_005274222	1	1	1	1	4
hsa-miR-107	MIMAT0000104	CBFB	865	NM_001755	1	1	1	1	4
hsa-miR-107	MIMAT0000104	CD4	920	NM_001195014	1	1	1	1	4
hsa-miR-107	MIMAT0000104	CD6	923	NM_006725	1	1	1	1	4
hsa-miR-107	MIMAT0000104	CD80	941	NM_005191	1	1	1	1	4
hsa-miR-107	MIMAT0000104	ENTPD1	953	NM_001776	1	1	1	1	4
hsa-miR-107	MIMAT0000104	CD69	969	NM_001781	1	1	1	1	4
hsa-miR-107	MIMAT0000104	CDKN2B	1030	NM_078487	1	1	1	1	4
hsa-miR-107	MIMAT0000104	CEACAM7	1087	NM_006890	1	1	1	1	4
hsa-miR-107	MIMAT0000104	DGKG	1608	NM_001346	1	1	1	1	4
hsa-miR-107	MIMAT0000104	DYNC1LI2	1783	NM_006141	1	1	1	1	4
hsa-miR-107	MIMAT0000104	DPYSL3	1809	NM_001197294	1	1	1	1	4
hsa-miR-107	MIMAT0000104	DSG2	1829	NM_001943	1	1	1	1	4
hsa-miR-107	MIMAT0000104	DVL1	1855	XM_005244731	1	1	1	1	4
hsa-miR-107	MIMAT0000104	S1PR3	1903	NM_005226	1	1	1	1	4
hsa-miR-107	MIMAT0000104	EMP2	2013	NM_001424	1	1	1	1	4
hsa-miR-107	MIMAT0000104	F2RL1	2150	NM_005242	1	1	1	1	4
hsa-miR-107	MIMAT0000104	FANCC	2176	NM_000136	1	1	1	1	4
hsa-miR-107	MIMAT0000104	FBN1	2200	NM_000138	1	1	1	1	4
hsa-miR-107	MIMAT0000104	FGFR2	2263	NM_022970	1	1	1	1	4
hsa-miR-107	MIMAT0000104	FKBP5	2289	NM_001145777	1	1	1	1	4
hsa-miR-107	MIMAT0000104	GFAP	2670	NM_002055	1	1	1	1	4
hsa-miR-107	MIMAT0000104	GLUD2	2747	NM_012084	1	1	1	1	4
hsa-miR-107	MIMAT0000104	GNG4	2786	NM_001098722	1	1	1	1	4
hsa-miR-107	MIMAT0000104	GPER1	2852	NM_001039966	1	1	1	1	4
hsa-miR-107	MIMAT0000104	GRIK3	2899	NM_000831	1	1	1	1	4
hsa-miR-107	MIMAT0000104	GRIN2B	2904	NM_000834	1	1	1	1	4
hsa-miR-107	MIMAT0000104	GSR	2936	NM_000637	1	1	1	1	4
hsa-miR-107	MIMAT0000104	HTR4	3360	XM_005268444	1	1	1	1	4
hsa-miR-107	MIMAT0000104	IL1RAP	3556	NM_001167928	1	1	1	1	4
hsa-miR-107	MIMAT0000104	ILF3	3609	XM_005259894	1	1	1	1	4
hsa-miR-107	MIMAT0000104	INCENP	3619	NM_001040694	1	1	1	1	4
hsa-miR-107	MIMAT0000104	IRF1	3659	NM_002198	1	1	1	1	4
hsa-miR-107	MIMAT0000104	ITK	3702	NM_005546	1	1	1	1	4
hsa-miR-107	MIMAT0000104	IVD	3712	NM_002225	1	1	1	1	4
hsa-miR-107	MIMAT0000104	KCNA1	3736	NM_000217	1	1	1	1	4
hsa-miR-107	MIMAT0000104	KCNK1	3775	NM_002245	1	1	1	1	4
hsa-miR-107	MIMAT0000104	KCNQ2	3785	XM_005260204	1	1	1	1	4
hsa-miR-107	MIMAT0000104	LEPR	3953	NM_001003679	1	1	1	1	4
hsa-miR-107	MIMAT0000104	CD180	4064	XM_005248504	1	1	1	1	4
hsa-miR-107	MIMAT0000104	M6PR	4074	NM_002355	1	1	1	1	4
hsa-miR-107	MIMAT0000104	SMAD4	4089	NM_005359	1	1	1	1	4
hsa-miR-107	MIMAT0000104	MAK	4117	NM_001242957	1	1	1	1	4
hsa-miR-107	MIMAT0000104	MAP4	4134	XM_005265140	1	1	1	1	4
hsa-miR-107	MIMAT0000104	MECP2	4204	XM_005274683	1	1	1	1	4
hsa-miR-107	MIMAT0000104	MECP2	4204	XM_005277853	1	1	1	1	4
hsa-miR-107	MIMAT0000104	MGAT5	4249	XM_005263666	1	1	1	1	4
hsa-miR-107	MIMAT0000104	MICB	4277	NM_005931	1	1	1	1	4
hsa-miR-107	MIMAT0000104	MPP2	4355	NM_001278381	1	1	1	1	4
hsa-miR-107	MIMAT0000104	MYO5B	4645	NM_001080467	1	1	1	1	4
hsa-miR-107	MIMAT0000104	NDUFC2	4718	NM_004549	1	1	1	1	4
hsa-miR-107	MIMAT0000104	NINJ1	4814	NM_004148	1	1	1	1	4
hsa-miR-107	MIMAT0000104	NSF	4905	NM_006178	1	1	1	1	4
hsa-miR-107	MIMAT0000104	OAS3	4940	NM_006187	1	1	1	1	4
hsa-miR-107	MIMAT0000104	OGDH	4967	XM_005249761	1	1	1	1	4
hsa-miR-107	MIMAT0000104	PCSK6	5046	NM_002570	1	1	1	1	4
hsa-miR-107	MIMAT0000104	CNTN3	5067	XM_005264757	1	1	1	1	4
hsa-miR-107	MIMAT0000104	CHMP1A	5119	NM_002768	1	1	1	1	4
hsa-miR-107	MIMAT0000104	PDK3	5165	NM_001142386	1	1	1	1	4
hsa-miR-107	MIMAT0000104	PGD	5226	XM_005263471	1	1	1	1	4
hsa-miR-107	MIMAT0000104	PHB	5245	NM_001281715	1	1	1	1	4
hsa-miR-107	MIMAT0000104	PHKA1	5255	NM_002637	1	1	1	1	4
hsa-miR-107	MIMAT0000104	PIP4K2A	5305	XM_005252470	1	1	1	1	4
hsa-miR-107	MIMAT0000104	PPARA	5465	NM_005036	1	1	1	1	4
hsa-miR-107	MIMAT0000104	PPP1CB	5500	NM_002709	1	1	1	1	4
hsa-miR-107	MIMAT0000104	PRKAR2B	5577	NM_002736	1	1	1	1	4
hsa-miR-107	MIMAT0000104	PRRG1	5638	NM_001173489	1	1	1	1	4
hsa-miR-107	MIMAT0000104	PSMC2	5701	NM_002803	1	1	1	1	4
hsa-miR-107	MIMAT0000104	PSMD11	5717	NM_001270482	1	1	1	1	4
hsa-miR-107	MIMAT0000104	QSOX1	5768	XM_005245375	1	1	1	1	4
hsa-miR-107	MIMAT0000104	RAB27B	5874	NM_004163	1	1	1	1	4
hsa-miR-107	MIMAT0000104	RAD51D	5892	NM_001142571	1	1	1	1	4
hsa-miR-107	MIMAT0000104	RNASEL	6041	NM_021133	1	1	1	1	4
hsa-miR-107	MIMAT0000104	RORC	6097	XM_005245423	1	1	1	1	4
hsa-miR-107	MIMAT0000104	RPA1	6117	NM_002945	1	1	1	1	4
hsa-miR-107	MIMAT0000104	RPE	6120	XM_005246744	1	1	1	1	4
hsa-miR-107	MIMAT0000104	RPL34	6164	NM_033625	1	1	1	1	4
hsa-miR-107	MIMAT0000104	RPS14	6208	XM_005268495	1	1	1	1	4
hsa-miR-107	MIMAT0000104	RS1	6247	NM_000330	1	1	1	1	4
hsa-miR-107	MIMAT0000104	RSU1	6251	NM_012425	1	1	1	1	4
hsa-miR-107	MIMAT0000104	SAG	6295	NM_000541	1	1	1	1	4
hsa-miR-107	MIMAT0000104	CCL13	6357	NM_005408	1	1	1	1	4
hsa-miR-107	MIMAT0000104	SH3BGR	6450	NM_007341	1	1	1	1	4
hsa-miR-107	MIMAT0000104	SH3BP2	6452	NM_001145855	1	1	1	1	4
hsa-miR-107	MIMAT0000104	ST6GAL1	6480	XM_005247718	1	1	1	1	4
hsa-miR-107	MIMAT0000104	ST3GAL1	6482	XM_005251023	1	1	1	1	4
hsa-miR-107	MIMAT0000104	SLC1A4	6509	NM_003038	1	1	1	1	4
hsa-miR-107	MIMAT0000104	SNTB2	6645	NM_006750	1	1	1	1	4
hsa-miR-107	MIMAT0000104	SORL1	6653	NM_003105	1	1	1	1	4
hsa-miR-107	MIMAT0000104	TADA2A	6871	XM_005257627	1	1	1	1	4
hsa-miR-107	MIMAT0000104	TAL1	6886	NM_003189	1	1	1	1	4
hsa-miR-107	MIMAT0000104	CNTN2	6900	NM_005076	1	1	1	1	4
hsa-miR-107	MIMAT0000104	TBL1X	6907	NM_005647	1	1	1	1	4
hsa-miR-107	MIMAT0000104	TK1	7083	XM_005257631	1	1	1	1	4
hsa-miR-107	MIMAT0000104	TLR5	7100	XM_005273242	1	1	1	1	4
hsa-miR-107	MIMAT0000104	TNFAIP1	7126	NM_021137	1	1	1	1	4
hsa-miR-107	MIMAT0000104	TNFRSF1B	7133	NM_001066	1	1	1	1	4
hsa-miR-107	MIMAT0000104	HIRA	7290	NM_003325	1	1	1	1	4
hsa-miR-107	MIMAT0000104	UTRN	7402	XM_005267129	1	1	1	1	4
hsa-miR-107	MIMAT0000104	VEGFA	7422	NM_001025366	1	1	1	1	4
hsa-miR-107	MIMAT0000104	VEGFA	7422	NM_001171623	1	1	1	1	4
hsa-miR-107	MIMAT0000104	XPC	7508	NM_004628	1	1	1	1	4
hsa-miR-107	MIMAT0000104	YWHAB	7529	NM_003404	1	1	1	1	4
hsa-miR-107	MIMAT0000104	ZFX	7543	NM_001178085	1	1	1	1	4
hsa-miR-107	MIMAT0000104	ZNF10	7556	NM_015394	1	1	1	1	4
hsa-miR-107	MIMAT0000104	PCGF2	7703	XM_005257640	1	1	1	1	4
hsa-miR-107	MIMAT0000104	FZD3	7976	NM_017412	1	1	1	1	4
hsa-miR-107	MIMAT0000104	COLQ	8292	NM_080538	1	1	1	1	4
hsa-miR-107	MIMAT0000104	FZD6	8323	NM_003506	1	1	1	1	4
hsa-miR-107	MIMAT0000104	CUL3	8452	NM_003590	1	1	1	1	4
hsa-miR-107	MIMAT0000104	CDC42BPA	8476	XM_005273321	1	1	1	1	4
hsa-miR-107	MIMAT0000104	RGS5	8490	NM_001254749	1	1	1	1	4
hsa-miR-107	MIMAT0000104	KCNAB2	8514	NM_001199860	1	1	1	1	4
hsa-miR-107	MIMAT0000104	BCAS1	8537	NM_003657	1	1	1	1	4
hsa-miR-107	MIMAT0000104	BHLHE40	8553	NM_003670	1	1	1	1	4
hsa-miR-107	MIMAT0000104	UNC5C	8633	XM_005263321	1	1	1	1	4
hsa-miR-107	MIMAT0000104	MPDZ	8777	XM_005251621	1	1	1	1	4
hsa-miR-107	MIMAT0000104	IL18R1	8809	NM_003855	1	1	1	1	4
hsa-miR-107	MIMAT0000104	CD84	8832	NM_001184879	1	1	1	1	4
hsa-miR-107	MIMAT0000104	SNURF	8926	NM_005678	1	1	1	1	4
hsa-miR-107	MIMAT0000104	BSN	8927	NM_003458	1	1	1	1	4
hsa-miR-107	MIMAT0000104	KALRN	8997	NM_001024660	1	1	1	1	4
hsa-miR-107	MIMAT0000104	SEMA5A	9037	NM_003966	1	1	1	1	4
hsa-miR-107	MIMAT0000104	NEURL	9148	NM_004210	1	1	1	1	4
hsa-miR-107	MIMAT0000104	VAPA	9218	NM_003574	1	1	1	1	4
hsa-miR-107	MIMAT0000104	CYTH3	9265	NM_004227	1	1	1	1	4
hsa-miR-107	MIMAT0000104	NTN1	9423	NM_004822	1	1	1	1	4
hsa-miR-107	MIMAT0000104	KIF23	9493	NM_138555	1	1	1	1	4
hsa-miR-107	MIMAT0000104	MTL5	9633	NM_001039656	1	1	1	1	4
hsa-miR-107	MIMAT0000104	PPM1F	9647	NM_014634	1	1	1	1	4
hsa-miR-107	MIMAT0000104	RALGPS1	9649	XM_005252318	1	1	1	1	4
hsa-miR-107	MIMAT0000104	EDEM1	9695	NM_014674	1	1	1	1	4
hsa-miR-107	MIMAT0000104	NOS1AP	9722	NM_001126060	1	1	1	1	4
hsa-miR-107	MIMAT0000104	RAPGEF5	9771	XM_005249914	1	1	1	1	4
hsa-miR-107	MIMAT0000104	ARNT2	9915	XM_005254811	1	1	1	1	4
hsa-miR-107	MIMAT0000104	DNAJB6	10049	NM_058246	1	1	1	1	4
hsa-miR-107	MIMAT0000104	TRIM10	10107	NM_006778	1	1	1	1	4
hsa-miR-107	MIMAT0000104	ARL4C	10123	NM_005737	1	1	1	1	4
hsa-miR-107	MIMAT0000104	LRPPRC	10128	NM_133259	1	1	1	1	4
hsa-miR-107	MIMAT0000104	ARFRP1	10139	NM_001267549	1	1	1	1	4
hsa-miR-107	MIMAT0000104	DSCR3	10311	XM_005260909	1	1	1	1	4
hsa-miR-107	MIMAT0000104	SIRPB1	10326	NM_006065	1	1	1	1	4
hsa-miR-107	MIMAT0000104	NOD1	10392	XM_005249569	1	1	1	1	4
hsa-miR-107	MIMAT0000104	SPON2	10417	NM_001199021	1	1	1	1	4
hsa-miR-107	MIMAT0000104	RPP30	10556	NM_001104546	1	1	1	1	4
hsa-miR-107	MIMAT0000104	NFAT5	10725	XM_005255777	1	1	1	1	4
hsa-miR-107	MIMAT0000104	MAP3K2	10746	NM_006609	1	1	1	1	4
hsa-miR-107	MIMAT0000104	2020-09-09	10801	NM_006640	1	1	1	1	4
hsa-miR-107	MIMAT0000104	CCR9	10803	NM_001256369	1	1	1	1	4
hsa-miR-107	MIMAT0000104	GADD45G	10912	NM_006705	1	1	1	1	4
hsa-miR-107	MIMAT0000104	RALBP1	10928	NM_006788	1	1	1	1	4
hsa-miR-107	MIMAT0000104	MSL3	10943	NM_078628	1	1	1	1	4
hsa-miR-107	MIMAT0000104	OS9	10956	NM_006812	1	1	1	1	4
hsa-miR-107	MIMAT0000104	ADAP1	11033	NM_006869	1	1	1	1	4
hsa-miR-107	MIMAT0000104	STON1	11037	NM_001198595	1	1	1	1	4
hsa-miR-107	MIMAT0000104	WWP1	11059	NM_007013	1	1	1	1	4
hsa-miR-107	MIMAT0000104	PRDM5	11107	XM_005262706	1	1	1	1	4
hsa-miR-107	MIMAT0000104	PTPRT	11122	NM_133170	1	1	1	1	4
hsa-miR-107	MIMAT0000104	AKAP2	11217	NM_001198656	1	1	1	1	4
hsa-miR-107	MIMAT0000104	RAB3GAP1	22930	NM_001172435	1	1	1	1	4
hsa-miR-107	MIMAT0000104	PDCD11	22984	XM_005269647	1	1	1	1	4
hsa-miR-107	MIMAT0000104	GGA2	23062	NM_015044	1	1	1	1	4
hsa-miR-107	MIMAT0000104	SETD1B	23067	XM_005253858	1	1	1	1	4
hsa-miR-107	MIMAT0000104	PEG10	23089	NM_001040152	1	1	1	1	4
hsa-miR-107	MIMAT0000104	PEG10	23089	NM_001184961	1	1	1	1	4
hsa-miR-107	MIMAT0000104	PEG10	23089	NM_001184962	1	1	1	1	4
hsa-miR-107	MIMAT0000104	PEG10	23089	NM_015068	1	1	1	1	4
hsa-miR-107	MIMAT0000104	ATP10B	23120	NM_025153	1	1	1	1	4
hsa-miR-107	MIMAT0000104	MAPK8IP3	23162	XM_005255191	1	1	1	1	4
hsa-miR-107	MIMAT0000104	CYFIP1	23191	XM_005272544	1	1	1	1	4
hsa-miR-107	MIMAT0000104	TBC1D1	23216	XM_005262646	1	1	1	1	4
hsa-miR-107	MIMAT0000104	TBC1D12	23232	NM_015188	1	1	1	1	4
hsa-miR-107	MIMAT0000104	PACS2	23241	NM_001100913	1	1	1	1	4
hsa-miR-107	MIMAT0000104	ATP11A	23250	XM_005268305	1	1	1	1	4
hsa-miR-107	MIMAT0000104	LPHN3	23284	XM_005265660	1	1	1	1	4
hsa-miR-107	MIMAT0000104	KIAA0930	23313	NM_015264	1	1	1	1	4
hsa-miR-107	MIMAT0000104	SZT2	23334	NM_015284	1	1	1	1	4
hsa-miR-107	MIMAT0000104	KIAA1045	23349	NM_015297	1	1	1	1	4
hsa-miR-107	MIMAT0000104	KIAA0895	23366	NM_001199707	1	1	1	1	4
hsa-miR-107	MIMAT0000104	TMED3	23423	NM_007364	1	1	1	1	4
hsa-miR-107	MIMAT0000104	ABCA5	23461	NM_018672	1	1	1	1	4
hsa-miR-107	MIMAT0000104	ATP6V0A2	23545	NM_012463	1	1	1	1	4
hsa-miR-107	MIMAT0000104	FLRT2	23768	XM_005267490	1	1	1	1	4
hsa-miR-107	MIMAT0000104	USP49	25862	XM_005248991	1	1	1	1	4
hsa-miR-107	MIMAT0000104	GLS2	27165	NM_001280796	1	1	1	1	4
hsa-miR-107	MIMAT0000104	SLCO3A1	28232	NM_013272	1	1	1	1	4
hsa-miR-107	MIMAT0000104	ACAD9	28976	NM_014049	1	1	1	1	4
hsa-miR-107	MIMAT0000104	CYP2S1	29785	NM_030622	1	1	1	1	4
hsa-miR-107	MIMAT0000104	DSE	29940	XM_005266951	1	1	1	1	4
hsa-miR-107	MIMAT0000104	VSX1	30813	NM_001256272	1	1	1	1	4
hsa-miR-107	MIMAT0000104	KCNIP3	30818	NM_013434	1	1	1	1	4
hsa-miR-107	MIMAT0000104	SOST	50964	NM_025237	1	1	1	1	4
hsa-miR-107	MIMAT0000104	YARS2	51067	NM_001040436	1	1	1	1	4
hsa-miR-107	MIMAT0000104	FCF1	51077	NM_015962	1	1	1	1	4
hsa-miR-107	MIMAT0000104	SCCPDH	51097	NM_016002	1	1	1	1	4
hsa-miR-107	MIMAT0000104	METTL9	51108	NM_016025	1	1	1	1	4
hsa-miR-107	MIMAT0000104	MRPS2	51116	NM_016034	1	1	1	1	4
hsa-miR-107	MIMAT0000104	SERPINA10	51156	NM_016186	1	1	1	1	4
hsa-miR-107	MIMAT0000104	AIG1	51390	XM_005267013	1	1	1	1	4
hsa-miR-107	MIMAT0000104	PEX5L	51555	NM_016559	1	1	1	1	4
hsa-miR-107	MIMAT0000104	MED15	51586	XM_005261629	1	1	1	1	4
hsa-miR-107	MIMAT0000104	PPIL1	51645	NM_016059	1	1	1	1	4
hsa-miR-107	MIMAT0000104	SIX4	51804	NM_017420	1	1	1	1	4
hsa-miR-107	MIMAT0000104	CECR1	51816	XM_005261246	1	1	1	1	4
hsa-miR-107	MIMAT0000104	UBASH3A	53347	NM_018961	1	1	1	1	4
hsa-miR-107	MIMAT0000104	BRWD1	54014	NM_033656	1	1	1	1	4
hsa-miR-107	MIMAT0000104	TBC1D13	54662	NM_018201	1	1	1	1	4
hsa-miR-107	MIMAT0000104	TET2	54790	NM_001127208	1	1	1	1	4
hsa-miR-107	MIMAT0000104	WBP1L	54838	NM_017787	1	1	1	1	4
hsa-miR-107	MIMAT0000104	DEF8	54849	XM_005256316	1	1	1	1	4
hsa-miR-107	MIMAT0000104	ZCCHC2	54877	NM_017742	1	1	1	1	4
hsa-miR-107	MIMAT0000104	ELOVL2	54898	NM_017770	1	1	1	1	4
hsa-miR-107	MIMAT0000104	FAM208B	54906	XM_005252475	1	1	1	1	4
hsa-miR-107	MIMAT0000104	YTHDF1	54915	NM_017798	1	1	1	1	4
hsa-miR-107	MIMAT0000104	ACSM5	54988	NM_017888	1	1	1	1	4
hsa-miR-107	MIMAT0000104	XKR8	55113	NM_018053	1	1	1	1	4
hsa-miR-107	MIMAT0000104	RFWD3	55159	XM_005256021	1	1	1	1	4
hsa-miR-107	MIMAT0000104	SMU1	55234	NM_018225	1	1	1	1	4
hsa-miR-107	MIMAT0000104	UQCC1	55245	NM_018244	1	1	1	1	4
hsa-miR-107	MIMAT0000104	VPS53	55275	NM_001128159	1	1	1	1	4
hsa-miR-107	MIMAT0000104	BCAS4	55653	NM_017843	1	1	1	1	4
hsa-miR-107	MIMAT0000104	CHFR	55743	XM_005266170	1	1	1	1	4
hsa-miR-107	MIMAT0000104	LRIF1	55791	XM_005271029	1	1	1	1	4
hsa-miR-107	MIMAT0000104	MYO5C	55930	NM_018728	1	1	1	1	4
hsa-miR-107	MIMAT0000104	BAIAP2L1	55971	NM_018842	1	1	1	1	4
hsa-miR-107	MIMAT0000104	UGGT1	56886	NM_020120	1	1	1	1	4
hsa-miR-107	MIMAT0000104	ENY2	56943	NM_020189	1	1	1	1	4
hsa-miR-107	MIMAT0000104	AVEN	57099	NM_020371	1	1	1	1	4
hsa-miR-107	MIMAT0000104	JPH2	57158	NM_020433	1	1	1	1	4
hsa-miR-107	MIMAT0000104	TBC1D24	57465	NM_001199107	1	1	1	1	4
hsa-miR-107	MIMAT0000104	LRRC47	57470	NM_020710	1	1	1	1	4
hsa-miR-107	MIMAT0000104	ODF2L	57489	NM_001007022	1	1	1	1	4
hsa-miR-107	MIMAT0000104	ALPK3	57538	NM_020778	1	1	1	1	4
hsa-miR-107	MIMAT0000104	PTCHD2	57540	XM_005263486	1	1	1	1	4
hsa-miR-107	MIMAT0000104	ZNF492	57615	NM_020855	1	1	1	1	4
hsa-miR-107	MIMAT0000104	EPG5	57724	NM_020964	1	1	1	1	4
hsa-miR-107	MIMAT0000104	MS4A7	58475	NM_021201	1	1	1	1	4
hsa-miR-107	MIMAT0000104	ARHGAP22	58504	NM_001256024	1	1	1	1	4
hsa-miR-107	MIMAT0000104	XPNPEP3	63929	NM_022098	1	1	1	1	4
hsa-miR-107	MIMAT0000104	ZSCAN31	64288	XM_005249296	1	1	1	1	4
hsa-miR-107	MIMAT0000104	INF2	64423	XM_005268004	1	1	1	1	4
hsa-miR-107	MIMAT0000104	NMNAT1	64802	NM_022787	1	1	1	1	4
hsa-miR-107	MIMAT0000104	VWA1	64856	NM_022834	1	1	1	1	4
hsa-miR-107	MIMAT0000104	METTL4	64863	NM_022840	1	1	1	1	4
hsa-miR-107	MIMAT0000104	TMEM237	65062	NM_152388	1	1	1	1	4
hsa-miR-107	MIMAT0000104	MTMR9	66036	NM_015458	1	1	1	1	4
hsa-miR-107	MIMAT0000104	DCAF10	79269	NM_024345	1	1	1	1	4
hsa-miR-107	MIMAT0000104	C17orf62	79415	NM_001193653	1	1	1	1	4
hsa-miR-107	MIMAT0000104	SLC52A2	79581	NM_024531	1	1	1	1	4
hsa-miR-107	MIMAT0000104	NAA60	79903	XM_005255590	1	1	1	1	4
hsa-miR-107	MIMAT0000104	ATHL1	80162	XM_005253145	1	1	1	1	4
hsa-miR-107	MIMAT0000104	DNAJC5	80331	NM_025219	1	1	1	1	4
hsa-miR-107	MIMAT0000104	LRRC3	81543	NM_030891	1	1	1	1	4
hsa-miR-107	MIMAT0000104	CDADC1	81602	NM_030911	1	1	1	1	4
hsa-miR-107	MIMAT0000104	ACSBG2	81616	XM_005259652	1	1	1	1	4
hsa-miR-107	MIMAT0000104	TSPAN14	81619	XM_005270192	1	1	1	1	4
hsa-miR-107	MIMAT0000104	FCRL5	83416	NM_031281	1	1	1	1	4
hsa-miR-107	MIMAT0000104	THAP2	83591	NM_031435	1	1	1	1	4
hsa-miR-107	MIMAT0000104	C11orf68	83638	NM_001135635	1	1	1	1	4
hsa-miR-107	MIMAT0000104	CALN1	83698	NM_001017440	1	1	1	1	4
hsa-miR-107	MIMAT0000104	ESPN	83715	NM_031475	1	1	1	1	4
hsa-miR-107	MIMAT0000104	USP42	84132	NM_032172	1	1	1	1	4
hsa-miR-107	MIMAT0000104	RGPD5	84220	XM_005263819	1	1	1	1	4
hsa-miR-107	MIMAT0000104	LDOC1L	84247	NM_032287	1	1	1	1	4
hsa-miR-107	MIMAT0000104	FLYWCH1	84256	NM_032296	1	1	1	1	4
hsa-miR-107	MIMAT0000104	PPAPDC1B	84513	XM_005273661	1	1	1	1	4
hsa-miR-107	MIMAT0000104	AJUBA	84962	NM_032876	1	1	1	1	4
hsa-miR-107	MIMAT0000104	ARHGAP19	84986	NM_032900	1	1	1	1	4
hsa-miR-107	MIMAT0000104	SMIM3	85027	NM_032947	1	1	1	1	4
hsa-miR-107	MIMAT0000104	GTPBP10	85865	NM_033107	1	1	1	1	4
hsa-miR-107	MIMAT0000104	EXOC3L2	90332	NM_138568	1	1	1	1	4
hsa-miR-107	MIMAT0000104	C15orf57	90416	NM_001080791	1	1	1	1	4
hsa-miR-107	MIMAT0000104	HN1L	90861	NM_144570	1	1	1	1	4
hsa-miR-107	MIMAT0000104	CCDC149	91050	NM_173463	1	1	1	1	4
hsa-miR-107	MIMAT0000104	SLC25A46	91137	XM_005272126	1	1	1	1	4
hsa-miR-107	MIMAT0000104	NEXN	91624	XM_005271322	1	1	1	1	4
hsa-miR-107	MIMAT0000104	ZNF585B	92285	NM_152279	1	1	1	1	4
hsa-miR-107	MIMAT0000104	ACTR8	93973	NM_022899	1	1	1	1	4
hsa-miR-107	MIMAT0000104	TTYH2	94015	NM_032646	1	1	1	1	4
hsa-miR-107	MIMAT0000104	PIK3IP1	113791	XM_005261323	1	1	1	1	4
hsa-miR-107	MIMAT0000104	MYSM1	114803	XM_005270418	1	1	1	1	4
hsa-miR-107	MIMAT0000104	GALNT13	114805	NM_052917	1	1	1	1	4
hsa-miR-107	MIMAT0000104	ACAP3	116983	NM_030649	1	1	1	1	4
hsa-miR-107	MIMAT0000104	MRGPRX3	117195	NM_054031	1	1	1	1	4
hsa-miR-107	MIMAT0000104	C15orf40	123207	NM_144597	1	1	1	1	4
hsa-miR-107	MIMAT0000104	TNFAIP8L1	126282	NM_001167942	1	1	1	1	4
hsa-miR-107	MIMAT0000104	LRRC25	126364	NM_145256	1	1	1	1	4
hsa-miR-107	MIMAT0000104	OSCP1	127700	XM_005270461	1	1	1	1	4
hsa-miR-107	MIMAT0000104	NKAIN4	128414	XM_005260193	1	1	1	1	4
hsa-miR-107	MIMAT0000104	UBE2F	140739	NM_080678	1	1	1	1	4
hsa-miR-107	MIMAT0000104	RAB40A	142684	XM_005262083	1	1	1	1	4
hsa-miR-107	MIMAT0000104	FAM101A	144347	NM_181709	1	1	1	1	4
hsa-miR-107	MIMAT0000104	KIF18B	146909	NM_001264573	1	1	1	1	4
hsa-miR-107	MIMAT0000104	CAPN12	147968	NM_144691	1	1	1	1	4
hsa-miR-107	MIMAT0000104	WFDC5	149708	NM_145652	1	1	1	1	4
hsa-miR-107	MIMAT0000104	BPIFB4	149954	NM_182519	1	1	1	1	4
hsa-miR-107	MIMAT0000104	TTL	150465	NM_153712	1	1	1	1	4
hsa-miR-107	MIMAT0000104	SLC38A9	153129	NM_001258286	1	1	1	1	4
hsa-miR-107	MIMAT0000104	RBM33	155435	XM_005249531	1	1	1	1	4
hsa-miR-107	MIMAT0000104	TDRP	157695	NM_175075	1	1	1	1	4
hsa-miR-107	MIMAT0000104	NOP9	161424	XM_005267385	1	1	1	1	4
hsa-miR-107	MIMAT0000104	C18orf54	162681	XM_005258201	1	1	1	1	4
hsa-miR-107	MIMAT0000104	ZNF780B	163131	NM_001005851	1	1	1	1	4
hsa-miR-107	MIMAT0000104	IFNLR1	163702	NM_170743	1	1	1	1	4
hsa-miR-107	MIMAT0000104	RNF168	165918	NM_152617	1	1	1	1	4
hsa-miR-107	MIMAT0000104	DACT2	168002	NM_214462	1	1	1	1	4
hsa-miR-107	MIMAT0000104	BMPER	168667	NM_133468	1	1	1	1	4
hsa-miR-107	MIMAT0000104	KCNG3	170850	NM_133329	1	1	1	1	4
hsa-miR-107	MIMAT0000104	ANO6	196527	NM_001204803	1	1	1	1	4
hsa-miR-107	MIMAT0000104	ZNF627	199692	NM_145295	1	1	1	1	4
hsa-miR-107	MIMAT0000104	KRTCAP3	200634	XM_005264197	1	1	1	1	4
hsa-miR-107	MIMAT0000104	CERS3	204219	NM_178842	1	1	1	1	4
hsa-miR-107	MIMAT0000104	AMER3	205147	NM_152698	1	1	1	1	4
hsa-miR-107	MIMAT0000104	C2orf69	205327	NM_153689	1	1	1	1	4
hsa-miR-107	MIMAT0000104	AQPEP	206338	NM_173800	1	1	1	1	4
hsa-miR-107	MIMAT0000104	AMER2	219287	XM_005266279	1	1	1	1	4
hsa-miR-107	MIMAT0000104	ENKUR	219670	NM_145010	1	1	1	1	4
hsa-miR-107	MIMAT0000104	SKA1	220134	NM_001039535	1	1	1	1	4
hsa-miR-107	MIMAT0000104	SPATA13	221178	XM_005266289	1	1	1	1	4
hsa-miR-107	MIMAT0000104	MMD2	221938	NM_001100600	1	1	1	1	4
hsa-miR-107	MIMAT0000104	IPMK	253430	NM_152230	1	1	1	1	4
hsa-miR-107	MIMAT0000104	MDGA1	266727	NM_153487	1	1	1	1	4
hsa-miR-107	MIMAT0000104	RAB40AL	282808	NM_001031834	1	1	1	1	4
hsa-miR-107	MIMAT0000104	OTOGL	283310	NM_173591	1	1	1	1	4
hsa-miR-107	MIMAT0000104	PROX2	283571	NM_001243007	1	1	1	1	4
hsa-miR-107	MIMAT0000104	PGP	283871	NM_001042371	1	1	1	1	4
hsa-miR-107	MIMAT0000104	ZNF780A	284323	NM_001142579	1	1	1	1	4
hsa-miR-107	MIMAT0000104	TPRX1	284355	XM_005258788	1	1	1	1	4
hsa-miR-107	MIMAT0000104	NWD1	284434	NM_001007525	1	1	1	1	4
hsa-miR-107	MIMAT0000104	SLC25A42	284439	NM_178526	1	1	1	1	4
hsa-miR-107	MIMAT0000104	SLC25A34	284723	NM_207348	1	1	1	1	4
hsa-miR-107	MIMAT0000104	GPRIN3	285513	XM_005262936	1	1	1	1	4
hsa-miR-107	MIMAT0000104	SH3PXD2B	285590	NM_001017995	1	1	1	1	4
hsa-miR-107	MIMAT0000104	CNPY1	285888	NM_001103176	1	1	1	1	4
hsa-miR-107	MIMAT0000104	TRIM59	286827	NM_173084	1	1	1	1	4
hsa-miR-107	MIMAT0000104	C17orf51	339263	NM_001113434	1	1	1	1	4
hsa-miR-107	MIMAT0000104	C11orf53	341032	NM_198498	1	1	1	1	4
hsa-miR-107	MIMAT0000104	ZSCAN22	342945	NM_181846	1	1	1	1	4
hsa-miR-107	MIMAT0000104	KCNT2	343450	XM_005245133	1	1	1	1	4
hsa-miR-107	MIMAT0000104	MACC1	346389	NM_182762	1	1	1	1	4
hsa-miR-107	MIMAT0000104	SLCO4C1	353189	NM_180991	1	1	1	1	4
hsa-miR-107	MIMAT0000104	NCR3LG1	374383	NM_001202439	1	1	1	1	4
hsa-miR-107	MIMAT0000104	CERKL	375298	NM_001030311	1	1	1	1	4
hsa-miR-107	MIMAT0000104	SOGA3	387104	NM_001012279	1	1	1	1	4
hsa-miR-107	MIMAT0000104	BOLA3	388962	NM_212552	1	1	1	1	4
hsa-miR-107	MIMAT0000104	ZNF662	389114	NM_207404	1	1	1	1	4
hsa-miR-107	MIMAT0000104	C4orf50	389197	XM_003118524	1	1	1	1	4
hsa-miR-107	MIMAT0000104	C4orf50	389197	XM_003119922	1	1	1	1	4
hsa-miR-107	MIMAT0000104	C4orf50	389197	XM_003960335	1	1	1	1	4
hsa-miR-107	MIMAT0000104	C8orf86	389649	NM_207412	1	1	1	1	4
hsa-miR-107	MIMAT0000104	ARL13A	392509	NM_001162491	1	1	1	1	4
hsa-miR-107	MIMAT0000104	C12orf76	400073	NM_207435	1	1	1	1	4
hsa-miR-107	MIMAT0000104	MED11	400569	NM_001001683	1	1	1	1	4
hsa-miR-107	MIMAT0000104	C10orf105	414152	NM_001164375	1	1	1	1	4
hsa-miR-107	MIMAT0000104	SPDYE3	441272	NM_001004351	1	1	1	1	4
hsa-miR-107	MIMAT0000104	ZNF705D	728957	NM_001039615	1	1	1	1	4
hsa-miR-107	MIMAT0000104	RGPD6	729540	NM_001123363	1	1	1	1	4
hsa-miR-107	MIMAT0000104	FAM160A1	729830	XM_005263199	1	1	1	1	4

## Sheet: MirTarbase
ID	Species(miRNA)	Species(Target)	miRNA	Target	Reporter assay	Western blot	qPCR	Microarray	NGS	pSILAC	Other	CLIP-Seq	Sum	Number of paper
MIRT006691	hsa	hsa	hsa-miR-107	DAPK1	1	1	0	0	0	0	0	0	2	1
MIRT006694	hsa	hsa	hsa-miR-107	PTEN	0	1	0	0	0	0	0	0	1	1
MIRT006752	hsa	hsa	hsa-miR-107	AXIN2	1	0	0	0	1	0	0	1	3	7
MIRT053590	hsa	hsa	hsa-miR-107	FOXO1	1	1	1	0	0	0	0	0	3	1
MIRT054138	hsa	hsa	hsa-miR-107	CDK8	1	1	1	0	0	0	0	0	3	1
MIRT054311	hsa	hsa	hsa-miR-107	LATS2	1	1	1	0	0	0	0	0	3	1
MIRT565403	hsa	hsa	hsa-miR-107	TGFBR3	1	1	1	0	1	0	0	1	5	2
MIRT736833	hsa	hsa	hsa-miR-107	TLR4	0	0	1	0	0	0	0	0	1	0
MIRT000371	hsa	hsa	hsa-miR-107	PLAG1	1	0	0	0	0	0	1	0	2	1
MIRT000800	hsa	hsa	hsa-miR-107	BACE1	1	1	1	1	0	0	1	0	5	2
MIRT001233	hsa	hsa	hsa-miR-107	CDK6	1	1	1	1	1	0	1	1	7	7
MIRT002314	hsa	hsa	hsa-miR-107	SERBP1	0	0	0	0	0	0	1	0	1	1
MIRT003802	hsa	hsa	hsa-miR-107	MYB	1	1	0	0	0	0	1	0	3	1
MIRT003814	hsa	hsa	hsa-miR-107	VEGFA	1	0	0	0	0	0	1	0	2	1
MIRT004487	hsa	hsa	hsa-miR-107	HIF1A	1	1	1	0	0	0	1	0	4	1
MIRT004537	hsa	hsa	hsa-miR-107	ARNT	1	1	1	0	0	0	1	0	4	1
MIRT004690	hsa	hsa	hsa-miR-107	CDCA4	0	0	1	1	0	0	1	0	3	1
MIRT004693	hsa	hsa	hsa-miR-107	CCNE1	0	0	1	1	0	0	1	0	3	1
MIRT004695	hsa	hsa	hsa-miR-107	RAB1B	0	0	1	1	0	0	1	0	3	1
MIRT004697	hsa	hsa	hsa-miR-107	CRKL	0	0	1	1	1	0	1	1	5	3
MIRT004756	hsa	hsa	hsa-miR-107	FBXW7	1	1	0	1	0	0	1	0	4	1
MIRT004761	hsa	hsa	hsa-miR-107	GRN	1	1	0	1	0	0	1	0	4	2
MIRT004811	hsa	hsa	hsa-miR-107	NFIA	1	0	1	1	1	0	1	1	6	5
MIRT005348	hsa	hsa	hsa-miR-107	DICER1	1	1	1	0	1	0	1	1	6	5
MIRT006692	hsa	hsa	hsa-miR-107	KLF4	1	1	1	0	0	0	0	0	3	1
MIRT006956	hsa	hsa	hsa-miR-107	CYP2C8	0	1	1	0	0	0	0	0	2	1
MIRT007151	hsa	hsa	hsa-miR-107	CHRM1	1	0	0	0	0	0	0	0	1	1
MIRT007156	hsa	hsa	hsa-miR-107	NOTCH2	1	1	1	0	0	0	0	0	3	3
MIRT026968	hsa	hsa	hsa-miR-107	SAT1	0	0	0	1	0	0	0	0	1	1
MIRT026969	hsa	hsa	hsa-miR-107	GUCD1	0	0	0	1	0	0	0	0	1	1
MIRT026970	hsa	hsa	hsa-miR-107	AGO2	0	0	0	0	1	0	1	1	3	7
MIRT026971	hsa	hsa	hsa-miR-107	RPL27	0	0	0	1	0	0	0	0	1	1
MIRT026972	hsa	hsa	hsa-miR-107	NINJ1	0	0	0	1	0	0	0	0	1	1
MIRT026973	hsa	hsa	hsa-miR-107	METRNL	0	0	0	1	0	0	0	0	1	1
MIRT026974	hsa	hsa	hsa-miR-107	AGO3	0	0	0	0	1	0	1	1	3	3
MIRT026975	hsa	hsa	hsa-miR-107	INSIG1	0	0	0	1	0	0	0	0	1	1
MIRT026976	hsa	hsa	hsa-miR-107	IER3IP1	0	0	0	1	0	0	0	0	1	1
MIRT026977	hsa	hsa	hsa-miR-107	ZDHHC4	0	0	0	1	0	0	0	0	1	1
MIRT026978	hsa	hsa	hsa-miR-107	AGO1	1	1	1	0	0	0	1	0	4	2
MIRT026979	hsa	hsa	hsa-miR-107	CSNK1G2	0	0	0	1	0	0	0	0	1	1
MIRT048287	hsa	hsa	hsa-miR-107	MRPL2	0	0	0	0	1	0	0	0	1	1
MIRT048288	hsa	hsa	hsa-miR-107	ADD2	0	0	0	0	1	0	0	0	1	1
MIRT048289	hsa	hsa	hsa-miR-107	MRPL12	0	0	0	0	1	0	0	0	1	1
MIRT048290	hsa	hsa	hsa-miR-107	C21orf58	0	0	0	0	1	0	0	0	1	1
MIRT048291	hsa	hsa	hsa-miR-107	GANAB	0	0	0	0	1	0	0	0	1	1
MIRT048292	hsa	hsa	hsa-miR-107	TUBA1B	0	0	0	0	1	0	0	0	1	1
MIRT048293	hsa	hsa	hsa-miR-107	SNX8	0	0	0	0	1	0	0	0	1	1
MIRT048294	hsa	hsa	hsa-miR-107	DHX16	0	0	0	0	1	0	0	0	1	1
MIRT048295	hsa	hsa	hsa-miR-107	ATXN1L	0	0	0	0	1	0	0	0	1	1
MIRT048296	hsa	hsa	hsa-miR-107	TUBB	0	0	0	0	1	0	0	0	1	1
MIRT048297	hsa	hsa	hsa-miR-107	BABAM1	0	0	0	0	1	0	0	0	1	1
MIRT048298	hsa	hsa	hsa-miR-107	PCSK5	0	0	0	0	1	0	0	0	1	1
MIRT048299	hsa	hsa	hsa-miR-107	RPAIN	0	0	0	0	1	0	0	0	1	1
MIRT048300	hsa	hsa	hsa-miR-107	PHGDH	0	0	0	0	1	0	0	0	1	1
MIRT048301	hsa	hsa	hsa-miR-107	RPSA	0	0	0	0	1	0	0	0	1	1
MIRT048302	hsa	hsa	hsa-miR-107	ZADH2	0	0	0	0	1	0	0	0	1	1
MIRT048303	hsa	hsa	hsa-miR-107	TCF19	0	0	0	0	1	0	0	0	1	1
MIRT048304	hsa	hsa	hsa-miR-107	FAM207A	0	0	0	0	1	0	0	0	1	1
MIRT048305	hsa	hsa	hsa-miR-107	TM9SF1	0	0	0	0	1	0	0	0	1	1
MIRT048306	hsa	hsa	hsa-miR-107	COPS7A	0	0	0	0	1	0	0	0	1	1
MIRT048307	hsa	hsa	hsa-miR-107	PSMB6	0	0	0	0	1	0	0	0	1	1
MIRT048308	hsa	hsa	hsa-miR-107	WDR6	0	0	0	0	1	0	0	0	1	1
MIRT048309	hsa	hsa	hsa-miR-107	GNS	0	0	0	0	1	0	0	1	2	7
MIRT048310	hsa	hsa	hsa-miR-107	GPR89B	0	0	0	0	1	0	0	0	1	1
MIRT048311	hsa	hsa	hsa-miR-107	TMEM87A	0	0	0	0	1	0	0	0	1	1
MIRT052955	hsa	hsa	hsa-miR-107	PRKCE	1	1	1	0	0	0	0	0	3	1
MIRT054189	hsa	hsa	hsa-miR-107	CAV1	1	1	1	1	0	0	0	0	4	1
MIRT054598	hsa	hsa	hsa-miR-107	SNCG	1	1	1	0	0	0	0	0	3	1
MIRT054668	hsa	hsa	hsa-miR-107	OPRM1	0	0	1	0	0	0	0	0	1	1
MIRT054776	hsa	hsa	hsa-miR-107	JAK1	1	1	1	0	0	0	0	0	3	1
MIRT054777	hsa	hsa	hsa-miR-107	IL6	1	1	1	0	0	0	0	0	3	1
MIRT055242	hsa	hsa	hsa-miR-107	CNNM2	0	0	0	0	1	0	0	1	2	2
MIRT055814	hsa	hsa	hsa-miR-107	PLEKHA1	0	0	0	0	1	0	0	1	2	10
MIRT057732	hsa	hsa	hsa-miR-107	ZDHHC16	0	0	0	0	1	0	0	1	2	2
MIRT065714	hsa	hsa	hsa-miR-107	TARBP2	0	0	0	0	1	0	0	1	2	4
MIRT066294	hsa	hsa	hsa-miR-107	MTFR1L	0	0	0	0	1	0	0	1	2	2
MIRT066664	hsa	hsa	hsa-miR-107	DYRK2	0	0	0	0	1	0	0	1	2	4
MIRT071209	hsa	hsa	hsa-miR-107	FCF1	0	0	0	0	1	0	0	1	2	2
MIRT072865	hsa	hsa	hsa-miR-107	ARIH1	0	0	0	0	1	0	0	1	2	4
MIRT075252	hsa	hsa	hsa-miR-107	SNTB2	0	0	0	0	1	0	0	1	2	4
MIRT075275	hsa	hsa	hsa-miR-107	VPS4A	0	0	0	0	1	0	0	1	2	8
MIRT075894	hsa	hsa	hsa-miR-107	C16ORF72	0	0	0	0	1	0	0	1	2	6
MIRT078283	hsa	hsa	hsa-miR-107	RPS6KB1	0	0	0	0	1	0	0	1	2	2
MIRT084463	hsa	hsa	hsa-miR-107	SOWAHC	0	0	0	0	1	0	0	1	2	4
MIRT086010	hsa	hsa	hsa-miR-107	UBR3	0	0	0	0	1	0	0	1	2	2
MIRT087555	hsa	hsa	hsa-miR-107	YWHAH	0	0	0	0	1	0	0	1	2	2
MIRT088206	hsa	hsa	hsa-miR-107	NUP50	0	0	0	0	1	0	0	1	2	2
MIRT089109	hsa	hsa	hsa-miR-107	B3GNT2	0	0	0	0	1	0	0	1	2	4
MIRT089209	hsa	hsa	hsa-miR-107	ACTR2	0	0	0	0	1	0	0	1	2	2
MIRT091841	hsa	hsa	hsa-miR-107	ACVR2B	0	0	0	0	1	0	0	1	2	2
MIRT093984	hsa	hsa	hsa-miR-107	SLAIN2	0	0	0	0	1	0	0	1	2	2
MIRT102436	hsa	hsa	hsa-miR-107	CALU	0	0	0	0	1	0	0	1	2	2
MIRT104016	hsa	hsa	hsa-miR-107	USP42	0	0	0	0	1	0	0	1	2	6
MIRT106637	hsa	hsa	hsa-miR-107	PLEKHF2	0	0	0	0	1	0	0	1	2	4
MIRT110054	hsa	hsa	hsa-miR-107	OGT	0	0	0	0	1	0	0	1	2	6
MIRT158522	hsa	hsa	hsa-miR-107	TNRC6B	0	0	0	0	1	0	0	1	2	4
MIRT163942	hsa	hsa	hsa-miR-107	FGFRL1	0	0	0	0	1	0	0	1	2	2
MIRT165891	hsa	hsa	hsa-miR-107	CREBRF	0	0	0	0	1	0	0	1	2	2
MIRT178476	hsa	hsa	hsa-miR-107	LCOR	0	0	0	0	1	0	0	1	2	2
MIRT178640	hsa	hsa	hsa-miR-107	SLC30A7	0	0	0	0	1	0	0	1	2	2
MIRT179010	hsa	hsa	hsa-miR-107	PAFAH1B2	0	0	0	0	1	0	0	1	2	4
MIRT189761	hsa	hsa	hsa-miR-107	CDADC1	0	0	0	0	1	0	0	1	2	2
MIRT205325	hsa	hsa	hsa-miR-107	HIC2	0	0	0	0	1	0	0	1	2	2
MIRT205548	hsa	hsa	hsa-miR-107	CAB39	1	1	1	1	1	0	0	1	6	2
MIRT211265	hsa	hsa	hsa-miR-107	FGF2	0	0	0	0	1	0	0	1	2	2
MIRT223688	hsa	hsa	hsa-miR-107	FZD6	0	0	0	0	1	0	0	1	2	6
MIRT229346	hsa	hsa	hsa-miR-107	ZNF449	0	0	0	0	1	0	0	1	2	2
MIRT256308	hsa	hsa	hsa-miR-107	CDC42SE2	0	0	0	0	1	0	0	1	2	2
MIRT269721	hsa	hsa	hsa-miR-107	NUCKS1	0	0	0	0	1	0	0	1	2	2
MIRT270553	hsa	hsa	hsa-miR-107	SETD1B	0	0	0	0	1	0	0	1	2	2
MIRT277506	hsa	hsa	hsa-miR-107	PPP2R5C	0	0	0	0	1	0	0	1	2	4
MIRT282271	hsa	hsa	hsa-miR-107	FAM103A1	0	0	0	0	1	0	0	1	2	2
MIRT282535	hsa	hsa	hsa-miR-107	SLCO3A1	0	0	0	0	1	0	0	1	2	2
MIRT300995	hsa	hsa	hsa-miR-107	MTMR3	0	0	0	0	1	0	0	1	2	2
MIRT302229	hsa	hsa	hsa-miR-107	RAB10	0	0	0	0	1	0	0	1	2	2
MIRT313676	hsa	hsa	hsa-miR-107	ITGA2	0	0	0	0	1	0	0	1	2	2
MIRT314098	hsa	hsa	hsa-miR-107	PIK3R1	0	0	0	0	1	0	0	1	2	8
MIRT314709	hsa	hsa	hsa-miR-107	VCAN	0	0	0	0	1	0	0	1	2	2
MIRT319332	hsa	hsa	hsa-miR-107	CAPZA2	0	0	0	0	1	0	0	1	2	2
MIRT438264	hsa	hsa	hsa-miR-107	RAD51	1	0	0	0	0	0	0	0	1	1
MIRT438578	hsa	hsa	hsa-miR-107	SALL4	1	1	1	0	0	0	0	0	3	1
MIRT441505	hsa	hsa	hsa-miR-107	ERN1	0	0	0	0	1	0	0	1	2	2
MIRT451828	hsa	hsa	hsa-miR-107	ALDH3B1	0	0	0	0	1	0	0	1	2	2
MIRT453276	hsa	hsa	hsa-miR-107	EFTUD2	0	0	0	0	1	0	0	1	2	2
MIRT459771	hsa	hsa	hsa-miR-107	IDH3A	0	0	0	0	1	0	0	1	2	2
MIRT460426	hsa	hsa	hsa-miR-107	DOCK11	0	0	0	0	1	0	0	1	2	2
MIRT463580	hsa	hsa	hsa-miR-107	ZBTB38	0	0	0	0	1	0	0	1	2	2
MIRT464746	hsa	hsa	hsa-miR-107	UBE2Q1	0	0	0	0	1	0	0	1	2	2
MIRT466285	hsa	hsa	hsa-miR-107	TM4SF1	0	0	0	0	1	0	0	1	2	2
MIRT466539	hsa	hsa	hsa-miR-107	TBPL1	0	0	0	0	1	0	0	1	2	6
MIRT466858	hsa	hsa	hsa-miR-107	STX6	0	0	0	0	1	0	0	1	2	2
MIRT466915	hsa	hsa	hsa-miR-107	STK38	0	0	0	0	1	0	0	1	2	10
MIRT469077	hsa	hsa	hsa-miR-107	RNF168	0	0	0	0	1	0	0	1	2	2
MIRT469403	hsa	hsa	hsa-miR-107	REL	0	0	0	0	1	0	0	1	2	6
MIRT469625	hsa	hsa	hsa-miR-107	RAD21	0	0	0	0	1	0	0	1	2	6
MIRT472904	hsa	hsa	hsa-miR-107	MT1E	0	0	0	0	1	0	0	1	2	2
MIRT475052	hsa	hsa	hsa-miR-107	JOSD1	0	0	0	0	1	0	0	1	2	2
MIRT476162	hsa	hsa	hsa-miR-107	GOLGA8B	0	0	0	0	1	0	0	1	2	2
MIRT476700	hsa	hsa	hsa-miR-107	FURIN	0	0	0	0	1	0	0	1	2	2
MIRT489880	hsa	hsa	hsa-miR-107	MPLKIP	0	0	0	0	1	0	0	1	2	2
MIRT492394	hsa	hsa	hsa-miR-107	SEMA6A	0	0	0	0	1	0	0	1	2	2
MIRT496006	hsa	hsa	hsa-miR-107	CD180	0	0	0	0	1	0	0	1	2	2
MIRT498745	hsa	hsa	hsa-miR-107	RPSAP58	0	0	0	0	1	0	0	1	2	8
MIRT498971	hsa	hsa	hsa-miR-107	ORC4	0	0	0	0	1	0	0	1	2	8
MIRT499444	hsa	hsa	hsa-miR-107	ODF2L	0	0	0	0	1	0	0	1	2	8
MIRT499535	hsa	hsa	hsa-miR-107	ZNF606	0	0	0	0	1	0	0	1	2	2
MIRT499609	hsa	hsa	hsa-miR-107	DNAJA1	0	0	0	0	1	0	0	1	2	8
MIRT500019	hsa	hsa	hsa-miR-107	ABCF2	0	0	0	0	1	0	0	1	2	8
MIRT500083	hsa	hsa	hsa-miR-107	L2HGDH	0	0	0	0	1	0	0	1	2	8
MIRT500135	hsa	hsa	hsa-miR-107	POLD3	0	0	0	0	1	0	0	1	2	8
MIRT500957	hsa	hsa	hsa-miR-107	SREK1	0	0	0	0	1	0	0	1	2	8
MIRT501408	hsa	hsa	hsa-miR-107	RBBP6	0	0	0	0	1	0	0	1	2	8
MIRT502189	hsa	hsa	hsa-miR-107	IGSF3	0	0	0	0	1	0	0	1	2	4
MIRT502479	hsa	hsa	hsa-miR-107	FAM98A	0	0	0	0	1	0	0	1	2	8
MIRT502685	hsa	hsa	hsa-miR-107	CSNK1G3	0	0	0	0	1	0	0	1	2	8
MIRT503231	hsa	hsa	hsa-miR-107	ABL2	0	0	0	0	1	0	0	1	2	8
MIRT503522	hsa	hsa	hsa-miR-107	ATG12	0	0	0	0	1	0	0	1	2	4
MIRT504124	hsa	hsa	hsa-miR-107	RCC1	0	0	0	0	1	0	0	1	2	6
MIRT504887	hsa	hsa	hsa-miR-107	MRPL51	0	0	0	0	1	0	0	1	2	4
MIRT505118	hsa	hsa	hsa-miR-107	YTHDC1	0	0	0	0	1	0	0	1	2	6
MIRT505499	hsa	hsa	hsa-miR-107	SRSF1	0	0	0	0	1	0	0	1	2	6
MIRT505593	hsa	hsa	hsa-miR-107	SMARCE1	0	0	0	0	1	0	0	1	2	6
MIRT505912	hsa	hsa	hsa-miR-107	RIMS3	0	0	0	0	1	0	0	1	2	6
MIRT506031	hsa	hsa	hsa-miR-107	PRR14L	0	0	0	0	1	0	0	1	2	6
MIRT506114	hsa	hsa	hsa-miR-107	PPIG	0	0	0	0	1	0	0	1	2	6
MIRT506184	hsa	hsa	hsa-miR-107	PHKA1	0	0	0	0	1	0	0	1	2	6
MIRT506258	hsa	hsa	hsa-miR-107	PDZD8	0	0	0	0	1	0	0	1	2	6
MIRT506860	hsa	hsa	hsa-miR-107	KIF23	0	0	0	0	1	0	0	1	2	6
MIRT507103	hsa	hsa	hsa-miR-107	GPCPD1	0	0	0	0	1	0	0	1	2	2
MIRT507187	hsa	hsa	hsa-miR-107	G3BP2	0	0	0	0	1	0	0	1	2	6
MIRT507387	hsa	hsa	hsa-miR-107	EN2	0	0	0	0	1	0	0	1	2	4
MIRT507434	hsa	hsa	hsa-miR-107	ELK4	0	0	0	0	1	0	0	1	2	6
MIRT507543	hsa	hsa	hsa-miR-107	DHX33	0	0	0	0	1	0	0	1	2	2
MIRT508341	hsa	hsa	hsa-miR-107	ZNF273	0	0	0	0	1	0	0	1	2	6
MIRT509409	hsa	hsa	hsa-miR-107	MCM7	0	0	0	0	1	0	0	1	2	6
MIRT512434	hsa	hsa	hsa-miR-107	TRIQK	0	0	0	0	1	0	0	1	2	2
MIRT512474	hsa	hsa	hsa-miR-107	PPP2CA	0	0	0	0	1	0	0	1	2	4
MIRT512936	hsa	hsa	hsa-miR-107	MAP3K7	0	0	0	0	1	0	0	1	2	4
MIRT513790	hsa	hsa	hsa-miR-107	PAWR	0	0	0	0	1	0	0	1	2	6
MIRT513959	hsa	hsa	hsa-miR-107	CSNK2A1	0	0	0	0	1	0	0	1	2	2
MIRT518080	hsa	hsa	hsa-miR-107	TRIM35	0	0	0	0	1	0	0	1	2	2
MIRT518986	hsa	hsa	hsa-miR-107	NNT	0	0	0	0	1	0	0	1	2	4
MIRT521058	hsa	hsa	hsa-miR-107	SLC2A3	0	0	0	0	1	0	0	1	2	4
MIRT521710	hsa	hsa	hsa-miR-107	PPP6R3	0	0	0	0	1	0	0	1	2	2
MIRT521752	hsa	hsa	hsa-miR-107	PPIL1	0	0	0	0	1	0	0	1	2	6
MIRT521981	hsa	hsa	hsa-miR-107	PER1	0	0	0	0	1	0	0	1	2	2
MIRT527633	hsa	hsa	hsa-miR-107	MYBPC1	0	0	0	0	1	0	0	1	2	4
MIRT529547	hsa	hsa	hsa-miR-107	EI24	0	0	0	0	1	0	0	1	2	2
MIRT532193	hsa	hsa	hsa-miR-107	MPDU1	0	0	0	0	1	0	0	1	2	2
MIRT537685	hsa	hsa	hsa-miR-107	ENPP2	0	0	0	0	1	0	0	1	2	2
MIRT537929	hsa	hsa	hsa-miR-107	DST	0	0	0	0	1	0	0	1	2	2
MIRT540051	hsa	hsa	hsa-miR-107	FOXC1	0	0	0	0	1	0	0	1	2	2
MIRT540087	hsa	hsa	hsa-miR-107	NPY4R	0	0	0	0	1	0	0	1	2	2
MIRT540833	hsa	hsa	hsa-miR-107	GNAT1	0	0	0	0	1	0	0	1	2	4
MIRT543064	hsa	hsa	hsa-miR-107	BAZ2A	0	0	0	0	1	0	0	1	2	2
MIRT543300	hsa	hsa	hsa-miR-107	ZNF585B	0	0	0	0	1	0	0	1	2	2
MIRT543827	hsa	hsa	hsa-miR-107	GSG1	0	0	0	0	1	0	0	1	2	2
MIRT544258	hsa	hsa	hsa-miR-107	LRIF1	0	0	0	0	1	0	0	1	2	2
MIRT544465	hsa	hsa	hsa-miR-107	TMEM170A	0	0	0	0	1	0	0	1	2	2
MIRT544924	hsa	hsa	hsa-miR-107	MIS18BP1	0	0	0	0	1	0	0	1	2	2
MIRT545336	hsa	hsa	hsa-miR-107	CCDC83	0	0	0	0	1	0	0	1	2	2
MIRT545354	hsa	hsa	hsa-miR-107	LIN7C	0	0	0	0	1	0	0	1	2	4
MIRT545671	hsa	hsa	hsa-miR-107	DECR1	0	0	0	0	1	0	0	1	2	2
MIRT546612	hsa	hsa	hsa-miR-107	SALL1	0	0	0	0	1	0	0	1	2	4
MIRT546624	hsa	hsa	hsa-miR-107	RUNX1T1	0	0	0	0	1	0	0	1	2	2
MIRT546887	hsa	hsa	hsa-miR-107	PURB	0	0	0	0	1	0	0	1	2	4
MIRT546990	hsa	hsa	hsa-miR-107	PPP6C	0	0	0	0	1	0	0	1	2	2
MIRT547071	hsa	hsa	hsa-miR-107	PNISR	0	0	0	0	1	0	0	1	2	2
MIRT547238	hsa	hsa	hsa-miR-107	PAG1	0	0	0	0	1	0	0	1	2	4
MIRT547257	hsa	hsa	hsa-miR-107	NUMB	0	0	0	0	1	0	0	1	2	2
MIRT548004	hsa	hsa	hsa-miR-107	HCFC2	0	0	0	0	1	0	0	1	2	4
MIRT548416	hsa	hsa	hsa-miR-107	EML4	0	0	0	0	1	0	0	1	2	4
MIRT548457	hsa	hsa	hsa-miR-107	EIF1AX	0	0	0	0	1	0	0	1	2	2
MIRT549281	hsa	hsa	hsa-miR-107	ASH1L	0	0	0	0	1	0	0	1	2	2
MIRT549392	hsa	hsa	hsa-miR-107	AMOT	0	0	0	0	1	0	0	1	2	2
MIRT549516	hsa	hsa	hsa-miR-107	HDDC2	0	0	0	0	1	0	0	1	2	4
MIRT549652	hsa	hsa	hsa-miR-107	RSL1D1	0	0	0	0	1	0	0	1	2	2
MIRT550754	hsa	hsa	hsa-miR-107	ENTPD1	0	0	0	0	1	0	0	1	2	2
MIRT550810	hsa	hsa	hsa-miR-107	FAM229B	0	0	0	0	1	0	0	1	2	2
MIRT550933	hsa	hsa	hsa-miR-107	ZNF100	0	0	0	0	1	0	0	1	2	2
MIRT551010	hsa	hsa	hsa-miR-107	DMPK	0	0	0	0	1	0	0	1	2	9
MIRT551732	hsa	hsa	hsa-miR-107	SSU72	0	0	0	0	1	0	0	1	2	2
MIRT552026	hsa	hsa	hsa-miR-107	DNAJC10	0	0	0	0	1	0	0	1	2	2
MIRT552646	hsa	hsa	hsa-miR-107	ZBTB10	0	0	0	0	1	0	0	1	2	2
MIRT552735	hsa	hsa	hsa-miR-107	YRDC	0	0	0	0	1	0	0	1	2	2
MIRT552777	hsa	hsa	hsa-miR-107	YIPF6	0	0	0	0	1	0	0	1	2	4
MIRT552804	hsa	hsa	hsa-miR-107	YAF2	0	0	0	0	1	0	0	1	2	2
MIRT553187	hsa	hsa	hsa-miR-107	UBE2B	0	0	0	0	1	0	0	1	2	2
MIRT553623	hsa	hsa	hsa-miR-107	TM7SF3	0	0	0	0	1	0	0	1	2	2
MIRT553630	hsa	hsa	hsa-miR-107	TJP1	0	0	0	0	1	0	0	1	2	2
MIRT553733	hsa	hsa	hsa-miR-107	TBRG1	0	0	0	0	1	0	0	1	2	2
MIRT553767	hsa	hsa	hsa-miR-107	TAF13	0	0	0	0	1	0	0	1	2	4
MIRT553902	hsa	hsa	hsa-miR-107	SUN2	0	0	0	0	1	0	0	1	2	4
MIRT554604	hsa	hsa	hsa-miR-107	RRAGC	0	0	0	0	1	0	0	1	2	2
MIRT554954	hsa	hsa	hsa-miR-107	RACGAP1	0	0	0	0	1	0	0	1	2	2
MIRT555889	hsa	hsa	hsa-miR-107	OTUD7B	0	0	0	0	1	0	0	1	2	4
MIRT556395	hsa	hsa	hsa-miR-107	LUC7L	0	0	0	0	1	0	0	1	2	2
MIRT558307	hsa	hsa	hsa-miR-107	DUSP14	0	0	0	0	1	0	0	1	2	2
MIRT558714	hsa	hsa	hsa-miR-107	CLIP1	0	0	0	0	1	0	0	1	2	2
MIRT558793	hsa	hsa	hsa-miR-107	CDV3	0	0	0	0	1	0	0	1	2	2
MIRT559382	hsa	hsa	hsa-miR-107	ATP13A3	0	0	0	0	1	0	0	1	2	2
MIRT559393	hsa	hsa	hsa-miR-107	ATG14	0	0	0	0	1	0	0	1	2	2
MIRT559546	hsa	hsa	hsa-miR-107	ARGLU1	0	0	0	0	1	0	0	1	2	4
MIRT561386	hsa	hsa	hsa-miR-107	TWF1	0	0	0	0	1	0	0	1	2	2
MIRT562206	hsa	hsa	hsa-miR-107	HNRNPA2B1	0	0	0	0	1	0	0	1	2	2
MIRT562531	hsa	hsa	hsa-miR-107	CDK1	0	0	0	0	1	0	0	1	2	2
MIRT563024	hsa	hsa	hsa-miR-107	ZNF680	0	0	0	0	1	0	0	1	2	2
MIRT563794	hsa	hsa	hsa-miR-107	SLC28A1	0	0	0	0	1	0	0	1	2	2
MIRT564255	hsa	hsa	hsa-miR-107	DEPDC1B	0	0	0	0	1	0	0	1	2	2
MIRT564315	hsa	hsa	hsa-miR-107	CCNT1	0	0	0	0	1	0	0	1	2	2
MIRT566367	hsa	hsa	hsa-miR-107	POLDIP2	0	0	0	0	1	0	0	1	2	2
MIRT566960	hsa	hsa	hsa-miR-107	LBR	0	0	0	0	1	0	0	1	2	2
MIRT567439	hsa	hsa	hsa-miR-107	GNG12	0	0	0	0	1	0	0	1	2	2
MIRT567974	hsa	hsa	hsa-miR-107	CPEB3	0	0	0	0	1	0	0	1	2	2
MIRT569959	hsa	hsa	hsa-miR-107	PPP1R16B	0	0	0	0	1	0	0	1	2	2
MIRT570391	hsa	hsa	hsa-miR-107	TSC22D2	0	0	0	0	1	0	0	1	2	2
MIRT571273	hsa	hsa	hsa-miR-107	TTLL5	0	0	0	0	1	0	0	1	2	2
MIRT571627	hsa	hsa	hsa-miR-107	SMARCA5	0	0	0	0	1	0	0	1	2	2
MIRT571982	hsa	hsa	hsa-miR-107	HPRT1	0	0	0	0	1	0	0	1	2	2
MIRT572763	hsa	hsa	hsa-miR-107	NUS1	0	0	0	0	1	0	0	1	2	2
MIRT574598	hsa	hsa	hsa-miR-107	N4BP1	0	0	0	0	1	0	0	1	2	2
MIRT575915	mmu	mmu	hsa-miR-107	Dmpk	0	0	0	0	1	0	0	1	2	6
MIRT576240	mmu	mmu	hsa-miR-107	Rgs4	0	0	0	0	1	0	0	1	2	2
MIRT614308	hsa	hsa	hsa-miR-107	C9orf62	0	0	0	0	1	0	0	1	2	2
MIRT615000	hsa	hsa	hsa-miR-107	GABRB1	0	0	0	0	1	0	0	1	2	2
MIRT615586	hsa	hsa	hsa-miR-107	NACC2	0	0	0	0	1	0	0	1	2	2
MIRT621494	hsa	hsa	hsa-miR-107	GPRC5A	0	0	0	0	1	0	0	1	2	4
MIRT627326	hsa	hsa	hsa-miR-107	TULP4	0	0	0	0	1	0	0	1	2	2
MIRT629119	hsa	hsa	hsa-miR-107	BTLA	0	0	0	0	1	0	0	1	2	2
MIRT642769	hsa	hsa	hsa-miR-107	FAM9C	0	0	0	0	1	0	0	1	2	2
MIRT657916	hsa	hsa	hsa-miR-107	GCC1	0	0	0	0	1	0	0	1	2	2
MIRT667751	hsa	hsa	hsa-miR-107	KDELR1	0	0	0	0	1	0	0	1	2	2
MIRT675964	hsa	hsa	hsa-miR-107	FAM49A	0	0	0	0	1	0	0	1	2	2
MIRT682264	hsa	hsa	hsa-miR-107	RS1	0	0	0	0	1	0	0	1	2	2
MIRT682506	hsa	hsa	hsa-miR-107	GLP2R	0	0	0	0	1	0	0	1	2	2
MIRT695293	hsa	hsa	hsa-miR-107	TK1	0	0	0	0	1	0	0	1	2	2
MIRT699993	hsa	hsa	hsa-miR-107	RPS24	0	0	0	0	1	0	0	1	2	2
MIRT705702	hsa	hsa	hsa-miR-107	ANKFY1	0	0	0	0	1	0	0	1	2	2
MIRT709012	hsa	hsa	hsa-miR-107	CKMT1A	0	0	0	0	1	0	0	1	2	2
MIRT714820	hsa	hsa	hsa-miR-107	ZCCHC14	0	0	0	0	1	0	0	1	2	2
MIRT717454	hsa	hsa	hsa-miR-107	ADORA3	0	0	0	0	1	0	0	1	2	2
MIRT719237	hsa	hsa	hsa-miR-107	CYSLTR2	0	0	0	0	1	0	0	1	2	2
MIRT725127	hsa	hsa	hsa-miR-107	SYNRG	0	0	0	0	1	0	0	1	2	2
MIRT731527	hsa	hsa	hsa-miR-107	SH3GL2	1	0	0	0	0	0	0	0	1	1
MIRT731529	hsa	hsa	hsa-miR-107	SERPINB5	1	1	1	1	0	0	0	0	4	1
MIRT733797	hsa	hsa	hsa-miR-107	MSRB3	0	0	1	1	0	0	0	0	2	0
MIRT735711	hsa	hsa	hsa-miR-107	DKK1	1	1	1	0	0	0	0	0	3	0
MIRT735712	hsa	hsa	hsa-miR-107	FOXP1	1	1	1	0	0	0	0	0	3	0
MIRT735785	hsa	hsa	hsa-miR-107	SMAD7	0	1	1	0	0	0	0	0	2	0
MIRT737327	hsa	hsa	hsa-miR-107	FOXJ3	1	1	1	0	0	0	0	0	3	0
MIRT737414	hsa	hsa	hsa-miR-107	TRIAP1	1	1	1	0	0	0	0	0	3	0
MIRT753970	hsa	hsa	hsa-miR-107	NOL4L	0	0	0	0	0	0	0	1	1	2

## Sheet: literature 
paper name	putative gene	cancer type	ref
Upregulation of MicroRNA-107 induces proliferation in human gastric cancer cells by targeting the transcription factor FOXO1	FOXO1	gastric cancer	[1]
Liu-2018-Overexpression of miR-107 promotes the proliferation and tumorigenic ability of HT29 cells		HT29 cells	[2]
Li_2020_Circular RNA TGFBR2 acts as a ceRNA to suppress nasopharyngeal carcinoma progression by sponging miR-107	TGFBR2	nasopharyngeal carcinoma	[3]
chen_2011_miR-107 promotes tumor progression by targeting the let-7 microRNA in mice and humans	let-7	breast cancer	[4]
chen_2012_miR-103/107 Promote Metastasis of Colorectal Cancer by Targeting the Metastasis Suppressors DAPK and KLF4.pdf	DAPK, KLF4	Colorectal Cancer	[5]
Zhang_2020_Correlation between microRNA-107 expression level and prognosis in patients with colorectal cancer	____	colorectal cancer	[6]
Ren_2019_Exosomal miRNA-107 induces myeloid-derived suppressor cell expansion in gastric cancer	DICER1 and PTEN	gastric cancer	[7]
gao_2019_Sp1-induced upregulation of the long noncoding RNA TINCR inhibits cell migration and invasion by regulating miR-107	BTRC	Lung adenocarcinoma (LUAD)	[8]
jin_2022_m6A demethylase ALKBH5 inhibits tumor growth and metastasis by reducing YTHDFs-mediated YAP expression and inhibiting miR-107LATS2–mediated YAP activity in NSCLC	LATS2	Non-small cell lung cancer (NSCLC)	[9]
zhang_2015 _miR-107 and miR-25 simultaneously target LATS2 and regulate proliferation and invasion of gastric adenocarcinoma (GAC) cells	LATS2	gastric cancer	[10]
Chen_2019_The Down-Regulation of lncRNA PCAT18 Promotes the Progression of Gastric Cancer via MiR-107PTENPI3KAKT Signaling Pathway	PTEN	gastric cancer	[11]
Han_2020_Long non-coding RNA MIR503HG inhibits the proliferation, migration and invasion of colon cancer cells via miR-107Par4 axis	Par4	colon cancer	[12]
Li_2020_The HOTAIRM1/miR-107TDG axis regulates papillary thyroid cancer cell proliferation and invasion	TDG	papillary thyroid cancer (PTC)	[13]
Qian_2021_miR-107 affects cartilage matrix degradation in the pathogenesis of knee osteoarthritis by regulating caspase1	|caspase-1, c-caspase-1, GSDMD-N, and TLR4	knee osteoarthritis	[14]
Jiang_2017_MicroRNA-107 Promotes Proliferation, Migration, and Invasion of Osteosarcoma Cells by Targeting Tropomyosin 1	TPM1	Osteosarcoma	[15]
Liu_2020_miR-107 Promotes Proliferation and Inhibits Apoptosis of Colon Cancer Cells by Targeting Prostate Apoptosis Response-4 (Par4)	Par4(PAWR)	Colon Cancer	[16]
Pinho_2020_MIR-107, MIR-223-3P and MIR-21-5P Reveals Potential Biomarkers in Penile Cancer	PTEN	Penile Cancer	[17]
Roldo_2006_MicroRNA Expression Abnormalities in Pancreatic Endocrine and Acinar Tumors Are Associated with Distinctive Pathologic Features and Clinical	__	Pancreatic endocrine tumors (PETs)	[18]
song_2014_MicroRNA-107 promotes proliferation of gastric cancer cells by targeting cyclin dependent kinase 8	CDK8	gastric cancer	[19]
Wang_2016_miR-107 regulates tumor progression by targeting NF1 in gastric cancer	NF1	gastric cancer	[20]
Wang_2018_MicroRNAs-103/107 Regulate Autophagy in the Epidermis	PLD1/2 , PKC	Epidermis	[21]
wang_2019_miR‐107 regulates growth and metastasis of gastric cancer cells via activation of the PI3K-AKT signaling pathway by downregulating FAT4	FAT4	gastric cancer	[22]
zhang_2015_miR-107 promotes hepatocellular carcinoma cell proliferation by targeting Axin2	Axin2	hepatocellular carcinoma	[23]
zhang_2016_MiR-107 Down-Regulates SIAH1 Expression in Human Breast Cancer Cells and Silencing of miR-107 Inhibits Tumor Growth in a Nude Mouse Model of Triple-Negative Breast Cancer	SIAH1	Breast Cancer	[24]
zhang_2018_LncRNA TINCR / microRNA-107 / CD36 regulates cell proliferation and apoptosis in colorectal cancer via PPAR signaling pathway based on bioinformatics analysis	CD36	colorectal cancer	[25]
zhao_2019_MicroRNA-107 regulates autophagy and apoptosis of osteoarthritis chondrocytes by targeting TRAF3	TRAF3	osteoarthritis chondrocytes	[26]
Han_2022_LINC-DUBR Suppresses Malignant Progression of Ovarian Cancer by Downregulating miR-107 to Induce SMAC Expression	SMAC(DIABLO)	Ovarian cancer	[27]
1	Li, F., et al., Upregulation of microRNA-107 induces proliferation in human gastric cancer cells by targeting the transcription factor FOXO1. FEBS letters, 2014. 588(4): p. 538-544.
2	Liu, H. and H. Xie, Overexpression of miR-107 promotes the proliferation and tumorigenic ability of HT29 cells. Xi bao yu fen zi Mian yi xue za zhi= Chinese Journal of Cellular and Molecular Immunology, 2018. 34(10): p. 908-913.
3	Li, W., et al., Circular RNA TGFBR2 acts as a ceRNA to suppress nasopharyngeal carcinoma progression by sponging miR-107. Cancer letters, 2021. 499: p. 301-313.
4	Chen, P.-S., et al., miR-107 promotes tumor progression by targeting the let-7 microRNA in mice and humans. The Journal of clinical investigation, 2011. 121(9).
5	Chen, H.-Y., et al., miR-103/107 Promote Metastasis of Colorectal Cancer by Targeting the Metastasis Suppressors DAPK and KLF4miR-103/107 Target DAPK/KLF4 in CRC Metastasis. Cancer research, 2012. 72(14): p. 3631-3641.
6	Zhang, J., et al., Correlation between microRNA-107 expression level and prognosis in patients with colorectal cancer. International Journal of Clinical and Experimental Pathology, 2020. 13(9): p. 2342.
7	Ren, W., et al., Exosomal miRNA-107 induces myeloid-derived suppressor cell expansion in gastric cancer. Cancer management and research, 2019. 11: p. 4023.
8	Gao, Y.-W., et al., Sp1-induced upregulation of the long noncoding RNA TINCR inhibits cell migration and invasion by regulating miR-107/miR-1286 in lung adenocarcinoma. American journal of translational research, 2019. 11(8): p. 4761.
9	Jin, D., et al., Correction: m6A demethylase ALKBH5 inhibits tumor growth and metastasis by reducing YTHDFs-mediated YAP expression and inhibiting miR-107/LATS2–mediated YAP activity in NSCLC. Molecular Cancer, 2022. 21(1): p. 130.
10	Zhang, M., et al., miR-107 and miR-25 simultaneously target LATS2 and regulate proliferation and invasion of gastric adenocarcinoma (GAC) cells. Biochemical and biophysical research communications, 2015. 460(3): p. 806-812.
11	Chen, P., et al., The down-regulation of lncRNA PCAT18 promotes the progression of gastric cancer via MiR-107/PTEN/PI3K/AKT signaling pathway. OncoTargets and therapy, 2019: p. 11017-11031.
12	Han, H., H. Li, and J. Zhou, Long non-coding RNA MIR503HG inhibits the proliferation, migration and invasion of colon cancer cells via miR-107/Par4 axis. Experimental cell research, 2020. 395(2): p. 112205.
13	Li, D., et al., The HOTAIRM1/miR-107/TDG axis regulates papillary thyroid cancer cell proliferation and invasion. Cell Death & Disease, 2020. 11(4): p. 227.
14	Qian, J., et al., miR-107 affects cartilage matrix degradation in the pathogenesis of knee osteoarthritis by regulating caspase-1. Journal of Orthopaedic Surgery and Research, 2021. 16(1): p. 1-8.
15	Jiang, R., et al., MicroRNA-107 promotes proliferation, migration, and invasion of osteosarcoma cells by targeting tropomyosin 1. Oncology Research Featuring Preclinical and Clinical Cancer Therapeutics, 2017. 25(8): p. 1409-1419.
16	Liu, F., et al., miR-107 Promotes Proliferation and Inhibits Apoptosis of Colon Cancer Cells by Targeting Prostate Apoptosis Response-4 (Par4). 2020.
17	Pinho, J.D., et al., MIR-107, MIR-223-3P and MIR-21-5P reveals potential biomarkers in penile cancer. Asian Pacific journal of cancer prevention: APJCP, 2020. 21(2): p. 391.
18	Roldo, C., et al., MicroRNA expression abnormalities in pancreatic endocrine and acinar tumors are associated with distinctive pathologic features and clinical behavior. Journal of Clinical Oncology, 2006. 24(29): p. 4677-4684.
19	Song, Y.-q., et al., MicroRNA-107 promotes proliferation of gastric cancer cells by targeting cyclin dependent kinase 8. Diagnostic pathology, 2014. 9: p. 1-6.
20	Wang, S., et al., miR-107 regulates tumor progression by targeting NF1 in gastric cancer. Scientific reports, 2016. 6(1): p. 36531.
21	Wang, S., et al., MicroRNAs-103/107 regulate autophagy in the epidermis. Journal of Investigative Dermatology, 2018. 138(7): p. 1481-1490.
22	Wang, L., et al., miR‐107 regulates growth and metastasis of gastric cancer cells via activation of the PI3K‐AKT signaling pathway by down‐regulating FAT4. Cancer medicine, 2019. 8(11): p. 5264-5273.
23	Zhang, J.-J., et al., miR-107 promotes hepatocellular carcinoma cell proliferation by targeting Axin2. International journal of clinical and experimental pathology, 2015. 8(5): p. 5168.
24	Zhang, L., et al., MiR‐107 down‐regulates SIAH1 expression in human breast cancer cells and silencing of miR‐107 inhibits tumor growth in a nude mouse model of triple‐negative breast cancer. Molecular carcinogenesis, 2016. 55(5): p. 768-777.
25	Zhang, X., et al., LncRNA TINCR/microRNA-107/CD36 regulates cell proliferation and apoptosis in colorectal cancer via PPAR signaling pathway based on bioinformatics analysis. Biological chemistry, 2019. 400(5): p. 663-675.
26	Zhao, X., H. Li, and L. Wang, MicroRNA-107 regulates autophagy and apoptosis of osteoarthritis chondrocytes by targeting TRAF3. International Immunopharmacology, 2019. 71: p. 181-187.
27	Han, Z., et al., LINC-DUBR suppresses malignant progression of ovarian cancer by downregulating miR-107 to induce SMAC expression. Journal of Healthcare Engineering, 2022. 2022.
